# Supplementary material for: Quality of antibiotic prescribing to children through the coronavirus disease 2019 (COVID-19) pandemic
Source: Antimicrob Steward Healthc Epidemiol. 2022 Jun 15;2(1):e94. doi: 10.1017/ash.2022.235 (PMC9726595; doi:10.1017/ash.2022.235)
Supplement: Supplementary file 1 [file S2732494X22002352sup001.xlsx]

## Sheet: Supp Table A
Appendix A: Antibiotics Included
amoxicillin
amoxicillin-clavulanate
azithromycin
cefaclor
cefdinir
cefixime
cefprozil
ceftibuten
ceftriaxone
cefuroxime
cephalexin
ciprofloxacin
clarithromycin
clindamycin
dicloxacillin
doxycycline
erythromycin
levofloxacin
metronidazole
minocycline
nitrofurantoin
penicillin G
penicillin V
sulfamethoxazole-trimethoprim
tetracycline

## Sheet: Supp Table B
dxcode	Full Description	Antibiotic Appropriateness Category	Prioritization Category	Modified CCS Category	Respiratory Diagnosis (0/1)
A00	Cholera	S	2	Intestinal infection	0		Legend: Antibiotic appropriateness category - A = antibiotics always indicated; S = antibiotics sometimes indicated; N = antibiotics never indicated Prioritization category = 1-2 correspond to A, S, respectively; 3 = never diagnoses of interest (acute bronchitis, acute upper respiratory infection, COVID-19, and influenza); 4 = other never diagnoses
A000	Cholera due to Vibrio cholerae 01, biovar cholerae	S	2	Intestinal infection	0
A001	Cholera due to Vibrio cholerae 01, biovar eltor	S	2	Intestinal infection	0
A009	Cholera, unspecified	S	2	Intestinal infection	0
A01	Typhoid and paratyphoid fevers	A	1	Intestinal infection	0
A010	Typhoid fever	A	1	Intestinal infection	0
A0100	Typhoid fever, unspecified	A	1	Intestinal infection	0
A0101	Typhoid meningitis	A	1	Meningitis (except that caused by tuberculosis or sexually transmitted disease)	0
A0102	Typhoid fever with heart involvement	A	1	Bacterial infection; unspecified site	0
A0103	Typhoid pneumonia	A	1	Bacterial Pneumonia	1
A0104	Typhoid arthritis	A	1	Infective arthritis and osteomyelitis (except that caused by tuberculosis or sexually transmitted disease)	0
A0105	Typhoid osteomyelitis	A	1	Infective arthritis and osteomyelitis (except that caused by tuberculosis or sexually transmitted disease)	0
A0109	Typhoid fever with other complications	A	1	Intestinal infection	0
A011	Paratyphoid fever A	A	1	Intestinal infection	0
A012	Paratyphoid fever B	A	1	Intestinal infection	0
A013	Paratyphoid fever C	A	1	Intestinal infection	0
A014	Paratyphoid fever, unspecified	A	1	Intestinal infection	0
A02	Other salmonella infections	S	2	Intestinal infection	0
A020	Salmonella enteritis	S	2	Intestinal infection	0
A021	Salmonella sepsis	A	1	Septicemia (except in labor)	0
A022	Localized salmonella infections	S	2	Intestinal infection	0
A0220	Localized salmonella infection, unspecified	S	2	Intestinal infection	0
A0221	Salmonella meningitis	A	1	Meningitis (except that caused by tuberculosis or sexually transmitted disease)	0
A0222	Salmonella pneumonia	A	1	Bacterial Pneumonia	1
A0223	Salmonella arthritis	A	1	Infective arthritis and osteomyelitis (except that caused by tuberculosis or sexually transmitted disease)	0
A0224	Salmonella osteomyelitis	A	1	Infective arthritis and osteomyelitis (except that caused by tuberculosis or sexually transmitted disease)	0
A0225	Salmonella pyelonephritis	A	1	Intestinal infection	0
A0229	Salmonella with other localized infection	S	2	Intestinal infection	0
A028	Other specified salmonella infections	S	2	Intestinal infection	0
A029	Salmonella infection, unspecified	S	2	Intestinal infection	0
A03	Shigellosis	S	2	Intestinal infection	0
A030	Shigellosis due to Shigella dysenteriae	S	2	Intestinal infection	0
A031	Shigellosis due to Shigella flexneri	S	2	Intestinal infection	0
A032	Shigellosis due to Shigella boydii	S	2	Intestinal infection	0
A033	Shigellosis due to Shigella sonnei	S	2	Intestinal infection	0
A038	Other shigellosis	S	2	Intestinal infection	0
A039	Shigellosis, unspecified	S	2	Intestinal infection	0
A04	Other bacterial intestinal infections	S	2	Intestinal infection	0
A040	Enteropathogenic Escherichia coli infection	S	2	Intestinal infection	0
A041	Enterotoxigenic Escherichia coli infection	S	2	Intestinal infection	0
A042	Enteroinvasive Escherichia coli infection	S	2	Intestinal infection	0
A043	Enterohemorrhagic Escherichia coli infection	N	4	Intestinal infection	0
A044	Other intestinal Escherichia coli infections	S	2	Intestinal infection	0
A045	Campylobacter enteritis	S	2	Intestinal infection	0
A046	Enteritis due to Yersinia enterocolitica	S	2	Intestinal infection	0
A047	Enterocolitis due to Clostridium difficile	A	1	Intestinal infection	0
A0471	Enterocolitis due to Clostridium difficile, recurrent	A	1	Intestinal infection	0
A0472	Enterocolitis due to Clostridium difficile, not specified as recurrent	A	1	Intestinal infection	0
A048	Other specified bacterial intestinal infections	S	2	Intestinal infection	0
A049	Bacterial intestinal infection, unspecified	S	2	Intestinal infection	0
A05	Other bacterial foodborne intoxications, not elsewhere classified	S	2	Intestinal infection	0
A050	Foodborne staphylococcal intoxication	S	2	Intestinal infection	0
A051	Botulism food poisoning	N	4	Intestinal infection	0
A052	Foodborne Clostridium perfringens [Clostridium welchii] intoxication	S	2	Intestinal infection	0
A053	Foodborne Vibrio parahaemolyticus intoxication	S	2	Intestinal infection	0
A054	Foodborne Bacillus cereus intoxication	S	2	Intestinal infection	0
A055	Foodborne Vibrio vulnificus intoxication	S	2	Intestinal infection	0
A058	Other specified bacterial foodborne intoxications	S	2	Intestinal infection	0
A059	Bacterial foodborne intoxication, unspecified	S	2	Intestinal infection	0
A06	Amebiasis	A	1	Intestinal infection	0
A060	Acute amebic dysentery	A	1	Intestinal infection	0
A061	Chronic intestinal amebiasis	A	1	Intestinal infection	0
A062	Amebic nondysenteric colitis	A	1	Intestinal infection	0
A063	Ameboma of intestine	A	1	Intestinal infection	0
A064	Amebic liver abscess	A	1	Intestinal infection	0
A065	Amebic lung abscess	A	1	Intestinal infection	0
A066	Amebic brain abscess	A	1	Intestinal infection	0
A067	Cutaneous amebiasis	A	1	Intestinal infection	0
A068	Amebic infection of other sites	A	1	Intestinal infection	0
A0681	Amebic cystitis	A	1	Intestinal infection	0
A0682	Other amebic genitourinary infections	A	1	Intestinal infection	0
A0689	Other amebic infections	A	1	Intestinal infection	0
A069	Amebiasis, unspecified	A	1	Intestinal infection	0
A07	Other protozoal intestinal diseases	S	2	Intestinal infection	0
A070	Balantidiasis	S	2	Intestinal infection	0
A071	Giardiasis [lambliasis]	S	2	Intestinal infection	0
A072	Cryptosporidiosis	S	2	Intestinal infection	0
A073	Isosporiasis	S	2	Intestinal infection	0
A074	Cyclosporiasis	S	2	Intestinal infection	0
A078	Other specified protozoal intestinal diseases	S	2	Intestinal infection	0
A079	Protozoal intestinal disease, unspecified	S	2	Intestinal infection	0
A08	Viral and other specified intestinal infections	S	2	Intestinal infection	0
A080	Rotaviral enteritis	N	4	Intestinal infection	0
A081	Acute gastroenteropathy due to Norwalk agent and other small round viruses	N	4	Intestinal infection	0
A0811	Acute gastroenteropathy due to Norwalk agent	N	4	Intestinal infection	0
A0819	Acute gastroenteropathy due to other small round viruses	N	4	Intestinal infection	0
A082	Adenoviral enteritis	N	4	Intestinal infection	0
A083	Other viral enteritis	N	4	Intestinal infection	0
A0831	Calicivirus enteritis	N	4	Intestinal infection	0
A0832	Astrovirus enteritis	N	4	Intestinal infection	0
A0839	Other viral enteritis	N	4	Intestinal infection	0
A084	Viral intestinal infection, unspecified	N	4	Intestinal infection	0
A088	Other specified intestinal infections	S	2	Intestinal infection	0
A09	Infectious gastroenteritis and colitis, unspecified	S	2	Intestinal infection	0
A15	Respiratory tuberculosis	A	1	Tuberculosis	0
A150	Tuberculosis of lung	A	1	Tuberculosis	0
A154	Tuberculosis of intrathoracic lymph nodes	A	1	Tuberculosis	0
A155	Tuberculosis of larynx, trachea and bronchus	A	1	Tuberculosis	0
A156	Tuberculous pleurisy	A	1	Tuberculosis	0
A157	Primary respiratory tuberculosis	A	1	Tuberculosis	0
A158	Other respiratory tuberculosis	A	1	Tuberculosis	0
A159	Respiratory tuberculosis unspecified	A	1	Tuberculosis	0
A17	Tuberculosis of nervous system	A	1	Tuberculosis	0
A170	Tuberculous meningitis	A	1	Tuberculosis	0
A171	Meningeal tuberculoma	A	1	Tuberculosis	0
A178	Other tuberculosis of nervous system	A	1	Tuberculosis	0
A1781	Tuberculoma of brain and spinal cord	A	1	Tuberculosis	0
A1782	Tuberculous meningoencephalitis	A	1	Tuberculosis	0
A1783	Tuberculous neuritis	A	1	Tuberculosis	0
A1789	Other tuberculosis of nervous system	A	1	Tuberculosis	0
A179	Tuberculosis of nervous system, unspecified	A	1	Tuberculosis	0
A18	Tuberculosis of other organs	A	1	Tuberculosis	0
A180	Tuberculosis of bones and joints	A	1	Tuberculosis	0
A1801	Tuberculosis of spine	A	1	Tuberculosis	0
A1802	Tuberculous arthritis of other joints	A	1	Tuberculosis	0
A1803	Tuberculosis of other bones	A	1	Tuberculosis	0
A1809	Other musculoskeletal tuberculosis	A	1	Tuberculosis	0
A181	Tuberculosis of genitourinary system	A	1	Tuberculosis	0
A1810	Tuberculosis of genitourinary system, unspecified	A	1	Tuberculosis	0
A1811	Tuberculosis of kidney and ureter	A	1	Tuberculosis	0
A1812	Tuberculosis of bladder	A	1	Tuberculosis	0
A1813	Tuberculosis of other urinary organs	A	1	Tuberculosis	0
A1814	Tuberculosis of prostate	A	1	Tuberculosis	0
A1815	Tuberculosis of other male genital organs	A	1	Tuberculosis	0
A1816	Tuberculosis of cervix	A	1	Tuberculosis	0
A1817	Tuberculous female pelvic inflammatory disease	A	1	Tuberculosis	0
A1818	Tuberculosis of other female genital organs	A	1	Tuberculosis	0
A182	Tuberculous peripheral lymphadenopathy	A	1	Tuberculosis	0
A183	Tuberculosis of intestines, peritoneum and mesenteric glands	A	1	Tuberculosis	0
A1831	Tuberculous peritonitis	A	1	Tuberculosis	0
A1832	Tuberculous enteritis	A	1	Tuberculosis	0
A1839	Retroperitoneal tuberculosis	A	1	Tuberculosis	0
A184	Tuberculosis of skin and subcutaneous tissue	A	1	Tuberculosis	0
A185	Tuberculosis of eye	A	1	Tuberculosis	0
A1850	Tuberculosis of eye, unspecified	A	1	Tuberculosis	0
A1851	Tuberculous episcleritis	A	1	Tuberculosis	0
A1852	Tuberculous keratitis	A	1	Tuberculosis	0
A1853	Tuberculous chorioretinitis	A	1	Tuberculosis	0
A1854	Tuberculous iridocyclitis	A	1	Tuberculosis	0
A1859	Other tuberculosis of eye	A	1	Tuberculosis	0
A186	Tuberculosis of (inner) (middle) ear	A	1	Tuberculosis	0
A187	Tuberculosis of adrenal glands	A	1	Tuberculosis	0
A188	Tuberculosis of other specified organs	A	1	Tuberculosis	0
A1881	Tuberculosis of thyroid gland	A	1	Tuberculosis	0
A1882	Tuberculosis of other endocrine glands	A	1	Tuberculosis	0
A1883	Tuberculosis of digestive tract organs, not elsewhere classified	A	1	Tuberculosis	0
A1884	Tuberculosis of heart	A	1	Tuberculosis	0
A1885	Tuberculosis of spleen	A	1	Tuberculosis	0
A1889	Tuberculosis of other sites	A	1	Tuberculosis	0
A19	Miliary tuberculosis	A	1	Tuberculosis	0
A190	Acute miliary tuberculosis of a single specified site	A	1	Tuberculosis	0
A191	Acute miliary tuberculosis of multiple sites	A	1	Tuberculosis	0
A192	Acute miliary tuberculosis, unspecified	A	1	Tuberculosis	0
A198	Other miliary tuberculosis	A	1	Tuberculosis	0
A199	Miliary tuberculosis, unspecified	A	1	Tuberculosis	0
A20	Plague	A	1	Bacterial infection; unspecified site	0
A200	Bubonic plague	A	1	Bacterial infection; unspecified site	0
A201	Cellulocutaneous plague	A	1	Skin and subcutaneous tissue infections	0
A202	Pneumonic plague	A	1	Bacterial Pneumonia	1
A203	Plague meningitis	A	1	Meningitis (except that caused by tuberculosis or sexually transmitted disease)	0
A207	Septicemic plague	A	1	Septicemia (except in labor)	0
A208	Other forms of plague	A	1	Bacterial infection; unspecified site	0
A209	Plague, unspecified	A	1	Bacterial infection; unspecified site	0
A21	Tularemia	A	1	Skin and subcutaneous tissue infections	0
A210	Ulceroglandular tularemia	A	1	Skin and subcutaneous tissue infections	0
A211	Oculoglandular tularemia	A	1	Inflammation; infection of eye (except that caused by tuberculosis or sexually transmitteddisease)	0
A212	Pulmonary tularemia	A	1	Bacterial Pneumonia	1
A213	Gastrointestinal tularemia	A	1	Intestinal infection	0
A217	Generalized tularemia	A	1	Bacterial infection; unspecified site	0
A218	Other forms of tularemia	A	1	Bacterial infection; unspecified site	0
A219	Tularemia, unspecified	A	1	Bacterial infection; unspecified site	0
A22	Anthrax	A	1	Bacterial infection; unspecified site	0
A220	Cutaneous anthrax	A	1	Skin and subcutaneous tissue infections	0
A221	Pulmonary anthrax	A	1	Bacterial Pneumonia	1
A222	Gastrointestinal anthrax	A	1	Intestinal infection	0
A227	Anthrax sepsis	A	1	Septicemia (except in labor)	0
A228	Other forms of anthrax	A	1	Bacterial infection; unspecified site	0
A229	Anthrax, unspecified	A	1	Bacterial infection; unspecified site	0
A23	Brucellosis	A	1	Bacterial infection; unspecified site	0
A230	Brucellosis due to Brucella melitensis	A	1	Bacterial infection; unspecified site	0
A231	Brucellosis due to Brucella abortus	A	1	Bacterial infection; unspecified site	0
A232	Brucellosis due to Brucella suis	A	1	Bacterial infection; unspecified site	0
A233	Brucellosis due to Brucella canis	A	1	Bacterial infection; unspecified site	0
A238	Other brucellosis	A	1	Bacterial infection; unspecified site	0
A239	Brucellosis, unspecified	A	1	Bacterial infection; unspecified site	0
A24	Glanders and melioidosis	A	1	Bacterial infection; unspecified site	0
A240	Glanders	A	1	Bacterial infection; unspecified site	0
A241	Acute and fulminating melioidosis	A	1	Bacterial infection; unspecified site	0
A242	Subacute and chronic melioidosis	A	1	Bacterial infection; unspecified site	0
A243	Other melioidosis	A	1	Bacterial infection; unspecified site	0
A249	Melioidosis, unspecified	A	1	Bacterial infection; unspecified site	0
A25	Rat-bite fevers	A	1	Bacterial infection; unspecified site	0
A250	Spirillosis	A	1	Bacterial infection; unspecified site	0
A251	Streptobacillosis	A	1	Bacterial infection; unspecified site	0
A259	Rat-bite fever, unspecified	A	1	Bacterial infection; unspecified site	0
A26	Erysipeloid	A	1	Bacterial infection; unspecified site	0
A260	Cutaneous erysipeloid	A	1	Bacterial infection; unspecified site	0
A267	Erysipelothrix sepsis	A	1	Septicemia (except in labor)	0
A268	Other forms of erysipeloid	A	1	Bacterial infection; unspecified site	0
A269	Erysipeloid, unspecified	A	1	Bacterial infection; unspecified site	0
A27	Leptospirosis	A	1	Other infections; including parasitic	0
A270	Leptospirosis icterohemorrhagica	A	1	Other infections; including parasitic	0
A278	Other forms of leptospirosis	A	1	Other infections; including parasitic	0
A2781	Aseptic meningitis in leptospirosis	A	1	Meningitis (except that caused by tuberculosis or sexually transmitted disease)	0
A2789	Other forms of leptospirosis	A	1	Bacterial infection; unspecified site	0
A279	Leptospirosis, unspecified	A	1	Other infections; including parasitic	0
A28	Other zoonotic bacterial diseases, not elsewhere classified	A	1	Bacterial infection; unspecified site	0
A280	Pasteurellosis	A	1	Bacterial infection; unspecified site	0
A281	Cat-scratch disease	A	1	Bacterial infection; unspecified site	0
A282	Extraintestinal yersiniosis	A	1	Bacterial infection; unspecified site	0
A288	Other specified zoonotic bacterial diseases, not elsewhere classified	A	1	Bacterial infection; unspecified site	0
A289	Zoonotic bacterial disease, unspecified	A	1	Bacterial infection; unspecified site	0
A30	Leprosy [Hansen's disease]	A	1	Bacterial infection; unspecified site	0
A300	Indeterminate leprosy	A	1	Bacterial infection; unspecified site	0
A301	Tuberculoid leprosy	A	1	Bacterial infection; unspecified site	0
A302	Borderline tuberculoid leprosy	A	1	Bacterial infection; unspecified site	0
A303	Borderline leprosy	A	1	Bacterial infection; unspecified site	0
A304	Borderline lepromatous leprosy	A	1	Bacterial infection; unspecified site	0
A305	Lepromatous leprosy	A	1	Bacterial infection; unspecified site	0
A308	Other forms of leprosy	A	1	Bacterial infection; unspecified site	0
A309	Leprosy, unspecified	A	1	Bacterial infection; unspecified site	0
A31	Infection due to other mycobacteria	A	1	Bacterial infection; unspecified site	0
A310	Pulmonary mycobacterial infection	A	1	Bacterial Pneumonia	1
A311	Cutaneous mycobacterial infection	A	1	Skin and subcutaneous tissue infections	0
A312	Disseminated mycobacterium avium-intracellulare complex (DMAC)	A	1	Bacterial infection; unspecified site	0
A318	Other mycobacterial infections	A	1	Bacterial infection; unspecified site	0
A319	Mycobacterial infection, unspecified	A	1	Bacterial infection; unspecified site	0
A32	Listeriosis	A	1	Bacterial infection; unspecified site	0
A320	Cutaneous listeriosis	A	1	Bacterial infection; unspecified site	0
A321	Listerial meningitis and meningoencephalitis	A	1	Meningitis (except that caused by tuberculosis or sexually transmitted disease)	0
A3211	Listerial meningitis	A	1	Meningitis (except that caused by tuberculosis or sexually transmitted disease)	0
A3212	Listerial meningoencephalitis	A	1	Encephalitis (except that caused by tuberculosis or sexually transmitted disease)	0
A327	Listerial sepsis	A	1	Septicemia (except in labor)	0
A328	Other forms of listeriosis	A	1	Bacterial infection; unspecified site	0
A3281	Oculoglandular listeriosis	A	1	Bacterial infection; unspecified site	0
A3282	Listerial endocarditis	A	1	Bacterial infection; unspecified site	0
A3289	Other forms of listeriosis	A	1	Bacterial infection; unspecified site	0
A329	Listeriosis, unspecified	A	1	Bacterial infection; unspecified site	0
A33	Tetanus neonatorum	A	1	Other perinatal conditions	0
A34	Obstetrical tetanus	A	1	Other complications of birth; puerperium affecting management of mother	0
A35	Other tetanus	A	1	Bacterial infection; unspecified site	0
A36	Diphtheria	A	1	Bacterial infection; unspecified site	0
A360	Pharyngeal diphtheria	A	1	Other upper respiratory infections	1
A361	Nasopharyngeal diphtheria	A	1	Other upper respiratory infections	1
A362	Laryngeal diphtheria	A	1	Other upper respiratory infections	1
A363	Cutaneous diphtheria	A	1	Skin and subcutaneous tissue infections	0
A368	Other diphtheria	A	1	Bacterial infection; unspecified site	0
A3681	Diphtheritic cardiomyopathy	A	1	Peri-; endo-; and myocarditis; cardiomyopathy (except that caused by tuberculosis or sexually transmitted disease)	0
A3682	Diphtheritic radiculomyelitis	A	1	Bacterial infection; unspecified site	0
A3683	Diphtheritic polyneuritis	A	1	Bacterial infection; unspecified site	0
A3684	Diphtheritic tubulo-interstitial nephropathy	A	1	Bacterial infection; unspecified site	0
A3685	Diphtheritic cystitis	A	1	Urinary tract infections	0
A3686	Diphtheritic conjunctivitis	A	1	Inflammation; infection of eye (except that caused by tuberculosis or sexually transmitteddisease)	0
A3689	Other diphtheritic complications	A	1	Bacterial infection; unspecified site	0
A369	Diphtheria, unspecified	A	1	Bacterial infection; unspecified site	0
A37	Whooping cough	A	1	Bacterial infection; unspecified site	0
A370	Whooping cough due to Bordetella pertussis	A	1	Bacterial infection; unspecified site	0
A3700	Whooping cough due to Bordetella pertussis without pneumonia	A	1	Bacterial infection; unspecified site	0
A3701	Whooping cough due to Bordetella pertussis with pneumonia	A	1	Bacterial Pneumonia	1
A371	Whooping cough due to Bordetella parapertussis	A	1	Bacterial infection; unspecified site	0
A3710	Whooping cough due to Bordetella parapertussis without pneumonia	A	1	Bacterial infection; unspecified site	0
A3711	Whooping cough due to Bordetella parapertussis with pneumonia	A	1	Bacterial Pneumonia	1
A378	Whooping cough due to other Bordetella species	A	1	Bacterial infection; unspecified site	0
A3780	Whooping cough due to other Bordetella species without pneumonia	A	1	Bacterial infection; unspecified site	0
A3781	Whooping cough due to other Bordetella species with pneumonia	A	1	Bacterial infection; unspecified site	0
A379	Whooping cough, unspecified species	A	1	Bacterial infection; unspecified site	0
A3790	Whooping cough, unspecified species without pneumonia	A	1	Bacterial infection; unspecified site	0
A3791	Whooping cough, unspecified species with pneumonia	A	1	Bacterial infection; unspecified site	0
A38	Scarlet fever	A	1	Bacterial infection; unspecified site	0
A380	Scarlet fever with otitis media	A	1	Bacterial infection; unspecified site	0
A381	Scarlet fever with myocarditis	A	1	Peri-; endo-; and myocarditis; cardiomyopathy (except that caused by tuberculosis or sexually transmitted disease)	0
A388	Scarlet fever with other complications	A	1	Bacterial infection; unspecified site	0
A389	Scarlet fever, uncomplicated	A	1	Bacterial infection; unspecified site	0
A39	Meningococcal infection	A	1	Bacterial infection; unspecified site	0
A390	Meningococcal meningitis	A	1	Meningitis (except that caused by tuberculosis or sexually transmitted disease)	0
A391	Waterhouse-Friderichsen syndrome	A	1	Bacterial infection; unspecified site	0
A392	Acute meningococcemia	A	1	Septicemia (except in labor)	0
A393	Chronic meningococcemia	A	1	Septicemia (except in labor)	0
A394	Meningococcemia, unspecified	A	1	Septicemia (except in labor)	0
A395	Meningococcal heart disease	A	1	Peri-; endo-; and myocarditis; cardiomyopathy (except that caused by tuberculosis or sexually transmitted disease)	0
A3950	Meningococcal carditis, unspecified	A	1	Peri-; endo-; and myocarditis; cardiomyopathy (except that caused by tuberculosis or sexually transmitted disease)	0
A3951	Meningococcal endocarditis	A	1	Peri-; endo-; and myocarditis; cardiomyopathy (except that caused by tuberculosis or sexually transmitted disease)	0
A3952	Meningococcal myocarditis	A	1	Peri-; endo-; and myocarditis; cardiomyopathy (except that caused by tuberculosis or sexually transmitted disease)	0
A3953	Meningococcal pericarditis	A	1	Peri-; endo-; and myocarditis; cardiomyopathy (except that caused by tuberculosis or sexually transmitted disease)	0
A398	Other meningococcal infections	A	1	Bacterial infection; unspecified site	0
A3981	Meningococcal encephalitis	A	1	Encephalitis (except that caused by tuberculosis or sexually transmitted disease)	0
A3982	Meningococcal retrobulbar neuritis	A	1	Bacterial infection; unspecified site	0
A3983	Meningococcal arthritis	A	1	Infective arthritis and osteomyelitis (except that caused by tuberculosis or sexually transmitted disease)	0
A3984	Postmeningococcal arthritis	A	1	Infective arthritis and osteomyelitis (except that caused by tuberculosis or sexually transmitted disease)	0
A3989	Other meningococcal infections	A	1	Bacterial infection; unspecified site	0
A399	Meningococcal infection, unspecified	A	1	Bacterial infection; unspecified site	0
A40	Streptococcal sepsis	A	1	Septicemia (except in labor)	0
A400	Sepsis due to streptococcus, group A	A	1	Septicemia (except in labor)	0
A401	Sepsis due to streptococcus, group B	A	1	Septicemia (except in labor)	0
A403	Sepsis due to Streptococcus pneumoniae	A	1	Septicemia (except in labor)	0
A408	Other streptococcal sepsis	A	1	Septicemia (except in labor)	0
A409	Streptococcal sepsis, unspecified	A	1	Septicemia (except in labor)	0
A41	Other sepsis	A	1	Septicemia (except in labor)	0
A410	Sepsis due to Staphylococcus aureus	A	1	Septicemia (except in labor)	0
A4101	Sepsis due to Methicillin susceptible Staphylococcus aureus	A	1	Septicemia (except in labor)	0
A4102	Sepsis due to Methicillin resistant Staphylococcus aureus	A	1	Septicemia (except in labor)	0
A411	Sepsis due to other specified staphylococcus	A	1	Septicemia (except in labor)	0
A412	Sepsis due to unspecified staphylococcus	A	1	Septicemia (except in labor)	0
A413	Sepsis due to Hemophilus influenzae	A	1	Septicemia (except in labor)	0
A414	Sepsis due to anaerobes	A	1	Septicemia (except in labor)	0
A415	Sepsis due to other Gram-negative organisms	A	1	Septicemia (except in labor)	0
A4150	Gram-negative sepsis, unspecified	A	1	Septicemia (except in labor)	0
A4151	Sepsis due to Escherichia coli [E. coli]	A	1	Septicemia (except in labor)	0
A4152	Sepsis due to Pseudomonas	A	1	Septicemia (except in labor)	0
A4153	Sepsis due to Serratia	A	1	Septicemia (except in labor)	0
A4159	Other Gram-negative sepsis	A	1	Septicemia (except in labor)	0
A418	Other specified sepsis	A	1	Septicemia (except in labor)	0
A4181	Sepsis due to Enterococcus	A	1	Septicemia (except in labor)	0
A4189	Other specified sepsis	A	1	Septicemia (except in labor)	0
A419	Sepsis, unspecified organism	A	1	Septicemia (except in labor)	0
A42	Actinomycosis	A	1	Bacterial infection; unspecified site	0
A420	Pulmonary actinomycosis	A	1	Bacterial infection; unspecified site	0
A421	Abdominal actinomycosis	A	1	Bacterial infection; unspecified site	0
A422	Cervicofacial actinomycosis	A	1	Bacterial infection; unspecified site	0
A427	Actinomycotic sepsis	A	1	Septicemia (except in labor)	0
A428	Other forms of actinomycosis	A	1	Bacterial infection; unspecified site	0
A4281	Actinomycotic meningitis	A	1	Meningitis (except that caused by tuberculosis or sexually transmitted disease)	0
A4282	Actinomycotic encephalitis	A	1	Encephalitis (except that caused by tuberculosis or sexually transmitted disease)	0
A4289	Other forms of actinomycosis	A	1	Bacterial infection; unspecified site	0
A429	Actinomycosis, unspecified	A	1	Bacterial infection; unspecified site	0
A43	Nocardiosis	A	1	Bacterial infection; unspecified site	0
A430	Pulmonary nocardiosis	A	1	Bacterial Pneumonia	1
A431	Cutaneous nocardiosis	A	1	Skin and subcutaneous tissue infections	0
A438	Other forms of nocardiosis	A	1	Bacterial infection; unspecified site	0
A439	Nocardiosis, unspecified	A	1	Bacterial infection; unspecified site	0
A44	Bartonellosis	A	1	Bacterial infection; unspecified site	0
A440	Systemic bartonellosis	A	1	Bacterial infection; unspecified site	0
A441	Cutaneous and mucocutaneous bartonellosis	A	1	Bacterial infection; unspecified site	0
A448	Other forms of bartonellosis	A	1	Bacterial infection; unspecified site	0
A449	Bartonellosis, unspecified	A	1	Bacterial infection; unspecified site	0
A46	Erysipelas	A	1	Skin and subcutaneous tissue infections	0
A48	Other bacterial diseases, not elsewhere classified	S	2	Bacterial infection; unspecified site	0
A480	Gas gangrene	A	1	Bacterial infection; unspecified site	0
A481	Legionnaires' disease	A	1	Bacterial Pneumonia	1
A482	Nonpneumonic Legionnaires' disease [Pontiac fever]	A	1	Bacterial infection; unspecified site	0
A483	Toxic shock syndrome	A	1	Bacterial infection; unspecified site	0
A484	Brazilian purpuric fever	A	1	Bacterial infection; unspecified site	0
A485	Other specified botulism	S	2	Bacterial infection; unspecified site	0
A4851	Infant botulism	N	4	Other perinatal conditions	0
A4852	Wound botulism	A	1	Bacterial infection; unspecified site	0
A488	Other specified bacterial diseases	S	2	Bacterial infection; unspecified site	0
A49	Bacterial infection of unspecified site	S	2	Bacterial infection; unspecified site	0
A490	Staphylococcal infection, unspecified site	A	1	Bacterial infection; unspecified site	0
A4901	Methicillin susceptible Staphylococcus aureus infection, unspecified site	A	1	Bacterial infection; unspecified site	0
A4902	Methicillin resistant Staphylococcus aureus infection, unspecified site	A	1	Bacterial infection; unspecified site	0
A491	Streptococcal infection, unspecified site	A	1	Bacterial infection; unspecified site	0
A492	Hemophilus influenzae infection, unspecified site	A	1	Bacterial infection; unspecified site	0
A493	Mycoplasma infection, unspecified site	A	1	Bacterial infection; unspecified site	0
A498	Other bacterial infections of unspecified site	S	2	Bacterial infection; unspecified site	0
A499	Bacterial infection, unspecified	S	2	Bacterial infection; unspecified site	0
A50	Congenital syphilis	A	1	Sexually transmitted infections (not HIV or hepatitis)	0
A500	Early congenital syphilis, symptomatic	A	1	Sexually transmitted infections (not HIV or hepatitis)	0
A5001	Early congenital syphilitic oculopathy	A	1	Sexually transmitted infections (not HIV or hepatitis)	0
A5002	Early congenital syphilitic osteochondropathy	A	1	Sexually transmitted infections (not HIV or hepatitis)	0
A5003	Early congenital syphilitic pharyngitis	A	1	Sexually transmitted infections (not HIV or hepatitis)	0
A5004	Early congenital syphilitic pneumonia	A	1	Sexually transmitted infections (not HIV or hepatitis)	0
A5005	Early congenital syphilitic rhinitis	A	1	Sexually transmitted infections (not HIV or hepatitis)	0
A5006	Early cutaneous congenital syphilis	A	1	Sexually transmitted infections (not HIV or hepatitis)	0
A5007	Early mucocutaneous congenital syphilis	A	1	Sexually transmitted infections (not HIV or hepatitis)	0
A5008	Early visceral congenital syphilis	A	1	Sexually transmitted infections (not HIV or hepatitis)	0
A5009	Other early congenital syphilis, symptomatic	A	1	Sexually transmitted infections (not HIV or hepatitis)	0
A501	Early congenital syphilis, latent	A	1	Sexually transmitted infections (not HIV or hepatitis)	0
A502	Early congenital syphilis, unspecified	A	1	Sexually transmitted infections (not HIV or hepatitis)	0
A503	Late congenital syphilitic oculopathy	A	1	Sexually transmitted infections (not HIV or hepatitis)	0
A5030	Late congenital syphilitic oculopathy, unspecified	A	1	Sexually transmitted infections (not HIV or hepatitis)	0
A5031	Late congenital syphilitic interstitial keratitis	A	1	Sexually transmitted infections (not HIV or hepatitis)	0
A5032	Late congenital syphilitic chorioretinitis	A	1	Sexually transmitted infections (not HIV or hepatitis)	0
A5039	Other late congenital syphilitic oculopathy	A	1	Sexually transmitted infections (not HIV or hepatitis)	0
A504	Late congenital neurosyphilis [juvenile neurosyphilis]	A	1	Sexually transmitted infections (not HIV or hepatitis)	0
A5040	Late congenital neurosyphilis, unspecified	A	1	Sexually transmitted infections (not HIV or hepatitis)	0
A5041	Late congenital syphilitic meningitis	A	1	Sexually transmitted infections (not HIV or hepatitis)	0
A5042	Late congenital syphilitic encephalitis	A	1	Sexually transmitted infections (not HIV or hepatitis)	0
A5043	Late congenital syphilitic polyneuropathy	A	1	Sexually transmitted infections (not HIV or hepatitis)	0
A5044	Late congenital syphilitic optic nerve atrophy	A	1	Sexually transmitted infections (not HIV or hepatitis)	0
A5045	Juvenile general paresis	A	1	Sexually transmitted infections (not HIV or hepatitis)	0
A5049	Other late congenital neurosyphilis	A	1	Sexually transmitted infections (not HIV or hepatitis)	0
A505	Other late congenital syphilis, symptomatic	A	1	Sexually transmitted infections (not HIV or hepatitis)	0
A5051	Clutton's joints	A	1	Sexually transmitted infections (not HIV or hepatitis)	0
A5052	Hutchinson's teeth	A	1	Sexually transmitted infections (not HIV or hepatitis)	0
A5053	Hutchinson's triad	A	1	Sexually transmitted infections (not HIV or hepatitis)	0
A5054	Late congenital cardiovascular syphilis	A	1	Sexually transmitted infections (not HIV or hepatitis)	0
A5055	Late congenital syphilitic arthropathy	A	1	Sexually transmitted infections (not HIV or hepatitis)	0
A5056	Late congenital syphilitic osteochondropathy	A	1	Sexually transmitted infections (not HIV or hepatitis)	0
A5057	Syphilitic saddle nose	A	1	Sexually transmitted infections (not HIV or hepatitis)	0
A5059	Other late congenital syphilis, symptomatic	A	1	Sexually transmitted infections (not HIV or hepatitis)	0
A506	Late congenital syphilis, latent	A	1	Sexually transmitted infections (not HIV or hepatitis)	0
A507	Late congenital syphilis, unspecified	A	1	Sexually transmitted infections (not HIV or hepatitis)	0
A509	Congenital syphilis, unspecified	A	1	Sexually transmitted infections (not HIV or hepatitis)	0
A51	Early syphilis	A	1	Sexually transmitted infections (not HIV or hepatitis)	0
A510	Primary genital syphilis	A	1	Sexually transmitted infections (not HIV or hepatitis)	0
A511	Primary anal syphilis	A	1	Sexually transmitted infections (not HIV or hepatitis)	0
A512	Primary syphilis of other sites	A	1	Sexually transmitted infections (not HIV or hepatitis)	0
A513	Secondary syphilis of skin and mucous membranes	A	1	Sexually transmitted infections (not HIV or hepatitis)	0
A5131	Condyloma latum	A	1	Sexually transmitted infections (not HIV or hepatitis)	0
A5132	Syphilitic alopecia	A	1	Sexually transmitted infections (not HIV or hepatitis)	0
A5139	Other secondary syphilis of skin	A	1	Sexually transmitted infections (not HIV or hepatitis)	0
A514	Other secondary syphilis	A	1	Sexually transmitted infections (not HIV or hepatitis)	0
A5141	Secondary syphilitic meningitis	A	1	Sexually transmitted infections (not HIV or hepatitis)	0
A5142	Secondary syphilitic female pelvic disease	A	1	Sexually transmitted infections (not HIV or hepatitis)	0
A5143	Secondary syphilitic oculopathy	A	1	Sexually transmitted infections (not HIV or hepatitis)	0
A5144	Secondary syphilitic nephritis	A	1	Sexually transmitted infections (not HIV or hepatitis)	0
A5145	Secondary syphilitic hepatitis	A	1	Sexually transmitted infections (not HIV or hepatitis)	0
A5146	Secondary syphilitic osteopathy	A	1	Sexually transmitted infections (not HIV or hepatitis)	0
A5149	Other secondary syphilitic conditions	A	1	Sexually transmitted infections (not HIV or hepatitis)	0
A515	Early syphilis, latent	A	1	Sexually transmitted infections (not HIV or hepatitis)	0
A519	Early syphilis, unspecified	A	1	Sexually transmitted infections (not HIV or hepatitis)	0
A52	Late syphilis	A	1	Sexually transmitted infections (not HIV or hepatitis)	0
A520	Cardiovascular and cerebrovascular syphilis	A	1	Sexually transmitted infections (not HIV or hepatitis)	0
A5200	Cardiovascular syphilis, unspecified	A	1	Sexually transmitted infections (not HIV or hepatitis)	0
A5201	Syphilitic aneurysm of aorta	A	1	Sexually transmitted infections (not HIV or hepatitis)	0
A5202	Syphilitic aortitis	A	1	Sexually transmitted infections (not HIV or hepatitis)	0
A5203	Syphilitic endocarditis	A	1	Sexually transmitted infections (not HIV or hepatitis)	0
A5204	Syphilitic cerebral arteritis	A	1	Sexually transmitted infections (not HIV or hepatitis)	0
A5205	Other cerebrovascular syphilis	A	1	Sexually transmitted infections (not HIV or hepatitis)	0
A5206	Other syphilitic heart involvement	A	1	Sexually transmitted infections (not HIV or hepatitis)	0
A5209	Other cardiovascular syphilis	A	1	Sexually transmitted infections (not HIV or hepatitis)	0
A521	Symptomatic neurosyphilis	A	1	Sexually transmitted infections (not HIV or hepatitis)	0
A5210	Symptomatic neurosyphilis, unspecified	A	1	Sexually transmitted infections (not HIV or hepatitis)	0
A5211	Tabes dorsalis	A	1	Sexually transmitted infections (not HIV or hepatitis)	0
A5212	Other cerebrospinal syphilis	A	1	Sexually transmitted infections (not HIV or hepatitis)	0
A5213	Late syphilitic meningitis	A	1	Sexually transmitted infections (not HIV or hepatitis)	0
A5214	Late syphilitic encephalitis	A	1	Sexually transmitted infections (not HIV or hepatitis)	0
A5215	Late syphilitic neuropathy	A	1	Sexually transmitted infections (not HIV or hepatitis)	0
A5216	Charcot's arthropathy (tabetic)	A	1	Sexually transmitted infections (not HIV or hepatitis)	0
A5217	General paresis	A	1	Sexually transmitted infections (not HIV or hepatitis)	0
A5219	Other symptomatic neurosyphilis	A	1	Sexually transmitted infections (not HIV or hepatitis)	0
A522	Asymptomatic neurosyphilis	A	1	Sexually transmitted infections (not HIV or hepatitis)	0
A523	Neurosyphilis, unspecified	A	1	Sexually transmitted infections (not HIV or hepatitis)	0
A527	Other symptomatic late syphilis	A	1	Sexually transmitted infections (not HIV or hepatitis)	0
A5271	Late syphilitic oculopathy	A	1	Sexually transmitted infections (not HIV or hepatitis)	0
A5272	Syphilis of lung and bronchus	A	1	Sexually transmitted infections (not HIV or hepatitis)	0
A5273	Symptomatic late syphilis of other respiratory organs	A	1	Sexually transmitted infections (not HIV or hepatitis)	0
A5274	Syphilis of liver and other viscera	A	1	Sexually transmitted infections (not HIV or hepatitis)	0
A5275	Syphilis of kidney and ureter	A	1	Sexually transmitted infections (not HIV or hepatitis)	0
A5276	Other genitourinary symptomatic late syphilis	A	1	Sexually transmitted infections (not HIV or hepatitis)	0
A5277	Syphilis of bone and joint	A	1	Sexually transmitted infections (not HIV or hepatitis)	0
A5278	Syphilis of other musculoskeletal tissue	A	1	Sexually transmitted infections (not HIV or hepatitis)	0
A5279	Other symptomatic late syphilis	A	1	Sexually transmitted infections (not HIV or hepatitis)	0
A528	Late syphilis, latent	A	1	Sexually transmitted infections (not HIV or hepatitis)	0
A529	Late syphilis, unspecified	A	1	Sexually transmitted infections (not HIV or hepatitis)	0
A53	Other and unspecified syphilis	A	1	Sexually transmitted infections (not HIV or hepatitis)	0
A530	Latent syphilis, unspecified as early or late	A	1	Sexually transmitted infections (not HIV or hepatitis)	0
A539	Syphilis, unspecified	A	1	Sexually transmitted infections (not HIV or hepatitis)	0
A54	Gonococcal infection	A	1	Sexually transmitted infections (not HIV or hepatitis)	0
A540	Gonococcal infection of lower genitourinary tract without periurethral or accessory gland abscess	A	1	Sexually transmitted infections (not HIV or hepatitis)	0
A5400	Gonococcal infection of lower genitourinary tract, unspecified	A	1	Sexually transmitted infections (not HIV or hepatitis)	0
A5401	Gonococcal cystitis and urethritis, unspecified	A	1	Sexually transmitted infections (not HIV or hepatitis)	0
A5402	Gonococcal vulvovaginitis, unspecified	A	1	Sexually transmitted infections (not HIV or hepatitis)	0
A5403	Gonococcal cervicitis, unspecified	A	1	Sexually transmitted infections (not HIV or hepatitis)	0
A5409	Other gonococcal infection of lower genitourinary tract	A	1	Sexually transmitted infections (not HIV or hepatitis)	0
A541	Gonococcal infection of lower genitourinary tract with periurethral and accessory gland abscess	A	1	Sexually transmitted infections (not HIV or hepatitis)	0
A542	Gonococcal pelviperitonitis and other gonococcal genitourinary infection	A	1	Sexually transmitted infections (not HIV or hepatitis)	0
A5421	Gonococcal infection of kidney and ureter	A	1	Sexually transmitted infections (not HIV or hepatitis)	0
A5422	Gonococcal prostatitis	A	1	Sexually transmitted infections (not HIV or hepatitis)	0
A5423	Gonococcal infection of other male genital organs	A	1	Sexually transmitted infections (not HIV or hepatitis)	0
A5424	Gonococcal female pelvic inflammatory disease	A	1	Sexually transmitted infections (not HIV or hepatitis)	0
A5429	Other gonococcal genitourinary infections	A	1	Sexually transmitted infections (not HIV or hepatitis)	0
A543	Gonococcal infection of eye	A	1	Sexually transmitted infections (not HIV or hepatitis)	0
A5430	Gonococcal infection of eye, unspecified	A	1	Sexually transmitted infections (not HIV or hepatitis)	0
A5431	Gonococcal conjunctivitis	A	1	Sexually transmitted infections (not HIV or hepatitis)	0
A5432	Gonococcal iridocyclitis	A	1	Sexually transmitted infections (not HIV or hepatitis)	0
A5433	Gonococcal keratitis	A	1	Sexually transmitted infections (not HIV or hepatitis)	0
A5439	Other gonococcal eye infection	A	1	Sexually transmitted infections (not HIV or hepatitis)	0
A544	Gonococcal infection of musculoskeletal system	A	1	Sexually transmitted infections (not HIV or hepatitis)	0
A5440	Gonococcal infection of musculoskeletal system, unspecified	A	1	Sexually transmitted infections (not HIV or hepatitis)	0
A5441	Gonococcal spondylopathy	A	1	Sexually transmitted infections (not HIV or hepatitis)	0
A5442	Gonococcal arthritis	A	1	Sexually transmitted infections (not HIV or hepatitis)	0
A5443	Gonococcal osteomyelitis	A	1	Sexually transmitted infections (not HIV or hepatitis)	0
A5449	Gonococcal infection of other musculoskeletal tissue	A	1	Sexually transmitted infections (not HIV or hepatitis)	0
A545	Gonococcal pharyngitis	A	1	Sexually transmitted infections (not HIV or hepatitis)	0
A546	Gonococcal infection of anus and rectum	A	1	Sexually transmitted infections (not HIV or hepatitis)	0
A548	Other gonococcal infections	A	1	Sexually transmitted infections (not HIV or hepatitis)	0
A5481	Gonococcal meningitis	A	1	Sexually transmitted infections (not HIV or hepatitis)	0
A5482	Gonococcal brain abscess	A	1	Sexually transmitted infections (not HIV or hepatitis)	0
A5483	Gonococcal heart infection	A	1	Sexually transmitted infections (not HIV or hepatitis)	0
A5484	Gonococcal pneumonia	A	1	Sexually transmitted infections (not HIV or hepatitis)	0
A5485	Gonococcal peritonitis	A	1	Sexually transmitted infections (not HIV or hepatitis)	0
A5486	Gonococcal sepsis	A	1	Septicemia (except in labor)	0
A5489	Other gonococcal infections	A	1	Sexually transmitted infections (not HIV or hepatitis)	0
A549	Gonococcal infection, unspecified	A	1	Sexually transmitted infections (not HIV or hepatitis)	0
A55	Chlamydial lymphogranuloma (venereum)	A	1	Sexually transmitted infections (not HIV or hepatitis)	0
A56	Other sexually transmitted chlamydial diseases	A	1	Sexually transmitted infections (not HIV or hepatitis)	0
A560	Chlamydial infection of lower genitourinary tract	A	1	Sexually transmitted infections (not HIV or hepatitis)	0
A5600	Chlamydial infection of lower genitourinary tract, unspecified	A	1	Sexually transmitted infections (not HIV or hepatitis)	0
A5601	Chlamydial cystitis and urethritis	A	1	Sexually transmitted infections (not HIV or hepatitis)	0
A5602	Chlamydial vulvovaginitis	A	1	Sexually transmitted infections (not HIV or hepatitis)	0
A5609	Other chlamydial infection of lower genitourinary tract	A	1	Sexually transmitted infections (not HIV or hepatitis)	0
A561	Chlamydial infection of pelviperitoneum and other genitourinary organs	A	1	Sexually transmitted infections (not HIV or hepatitis)	0
A5611	Chlamydial female pelvic inflammatory disease	A	1	Sexually transmitted infections (not HIV or hepatitis)	0
A5619	Other chlamydial genitourinary infection	A	1	Sexually transmitted infections (not HIV or hepatitis)	0
A562	Chlamydial infection of genitourinary tract, unspecified	A	1	Sexually transmitted infections (not HIV or hepatitis)	0
A563	Chlamydial infection of anus and rectum	A	1	Sexually transmitted infections (not HIV or hepatitis)	0
A564	Chlamydial infection of pharynx	A	1	Sexually transmitted infections (not HIV or hepatitis)	0
A568	Sexually transmitted chlamydial infection of other sites	A	1	Sexually transmitted infections (not HIV or hepatitis)	0
A57	Chancroid	A	1	Sexually transmitted infections (not HIV or hepatitis)	0
A58	Granuloma inguinale	A	1	Sexually transmitted infections (not HIV or hepatitis)	0
A59	Trichomoniasis	A	1	Other infections; including parasitic	0
A590	Urogenital trichomoniasis	A	1	Other infections; including parasitic	0
A5900	Urogenital trichomoniasis, unspecified	A	1	Other infections; including parasitic	0
A5901	Trichomonal vulvovaginitis	A	1	Other infections; including parasitic	0
A5902	Trichomonal prostatitis	A	1	Other infections; including parasitic	0
A5903	Trichomonal cystitis and urethritis	A	1	Other infections; including parasitic	0
A5909	Other urogenital trichomoniasis	A	1	Other infections; including parasitic	0
A598	Trichomoniasis of other sites	A	1	Other infections; including parasitic	0
A599	Trichomoniasis, unspecified	A	1	Other infections; including parasitic	0
A60	Anogenital herpesviral [herpes simplex] infections	N	4	Viral infection	0
A600	Herpesviral infection of genitalia and urogenital tract	N	4	Viral infection	0
A6000	Herpesviral infection of urogenital system, unspecified	N	4	Viral infection	0
A6001	Herpesviral infection of penis	N	4	Viral infection	0
A6002	Herpesviral infection of other male genital organs	N	4	Viral infection	0
A6003	Herpesviral cervicitis	N	4	Viral infection	0
A6004	Herpesviral vulvovaginitis	N	4	Viral infection	0
A6009	Herpesviral infection of other urogenital tract	N	4	Viral infection	0
A601	Herpesviral infection of perianal skin and rectum	N	4	Viral infection	0
A609	Anogenital herpesviral infection, unspecified	N	4	Viral infection	0
A63	Other predominantly sexually transmitted diseases, not elsewhere classified	S	2	Viral infection	0
A630	Anogenital (venereal) warts	N	4	Viral infection	0
A638	Other specified predominantly sexually transmitted diseases	S	2	Sexually transmitted infections (not HIV or hepatitis)	0
A64	Unspecified sexually transmitted disease	S	2	Sexually transmitted infections (not HIV or hepatitis)	0
A65	Nonvenereal syphilis	A	1	Other infections; including parasitic	0
A66	Yaws	A	1	Other infections; including parasitic	0
A660	Initial lesions of yaws	A	1	Other infections; including parasitic	0
A661	Multiple papillomata and wet crab yaws	A	1	Other infections; including parasitic	0
A662	Other early skin lesions of yaws	A	1	Other infections; including parasitic	0
A663	Hyperkeratosis of yaws	A	1	Other infections; including parasitic	0
A664	Gummata and ulcers of yaws	A	1	Other infections; including parasitic	0
A665	Gangosa	A	1	Other infections; including parasitic	0
A666	Bone and joint lesions of yaws	A	1	Other infections; including parasitic	0
A667	Other manifestations of yaws	A	1	Other infections; including parasitic	0
A668	Latent yaws	A	1	Other infections; including parasitic	0
A669	Yaws, unspecified	A	1	Other infections; including parasitic	0
A67	Pinta [carate]	A	1	Other infections; including parasitic	0
A670	Primary lesions of pinta	A	1	Other infections; including parasitic	0
A671	Intermediate lesions of pinta	A	1	Other infections; including parasitic	0
A672	Late lesions of pinta	A	1	Other infections; including parasitic	0
A673	Mixed lesions of pinta	A	1	Other infections; including parasitic	0
A679	Pinta, unspecified	A	1	Other infections; including parasitic	0
A68	Relapsing fevers	A	1	Other infections; including parasitic	0
A680	Louse-borne relapsing fever	A	1	Other infections; including parasitic	0
A681	Tick-borne relapsing fever	A	1	Other infections; including parasitic	0
A689	Relapsing fever, unspecified	A	1	Other infections; including parasitic	0
A69	Other spirochetal infections	A	1	Other infections; including parasitic	0
A690	Necrotizing ulcerative stomatitis	A	1	Other infections; including parasitic	0
A691	Other Vincent's infections	A	1	Other infections; including parasitic	0
A692	Lyme disease	A	1	Other infections; including parasitic	0
A6920	Lyme disease, unspecified	A	1	Other infections; including parasitic	0
A6921	Meningitis due to Lyme disease	A	1	Meningitis (except that caused by tuberculosis or sexually transmitted disease)	0
A6922	Other neurologic disorders in Lyme disease	A	1	Other infections; including parasitic	0
A6923	Arthritis due to Lyme disease	A	1	Infective arthritis and osteomyelitis (except that caused by tuberculosis or sexually transmitted disease)	0
A6929	Other conditions associated with Lyme disease	A	1	Other infections; including parasitic	0
A698	Other specified spirochetal infections	A	1	Other infections; including parasitic	0
A699	Spirochetal infection, unspecified	A	1	Other infections; including parasitic	0
A70	Chlamydia psittaci infections	A	1	Bacterial infection; unspecified site	0
A71	Trachoma	A	1	Inflammation; infection of eye (except that caused by tuberculosis or sexually transmitteddisease)	0
A710	Initial stage of trachoma	A	1	Inflammation; infection of eye (except that caused by tuberculosis or sexually transmitteddisease)	0
A711	Active stage of trachoma	A	1	Inflammation; infection of eye (except that caused by tuberculosis or sexually transmitteddisease)	0
A719	Trachoma, unspecified	A	1	Inflammation; infection of eye (except that caused by tuberculosis or sexually transmitteddisease)	0
A74	Other diseases caused by chlamydiae	A	1	Inflammation; infection of eye (except that caused by tuberculosis or sexually transmitteddisease)	0
A740	Chlamydial conjunctivitis	A	1	Inflammation; infection of eye (except that caused by tuberculosis or sexually transmitteddisease)	0
A748	Other chlamydial diseases	A	1	Bacterial infection; unspecified site	0
A7481	Chlamydial peritonitis	A	1	Peritonitis and intestinal abscess	0
A7489	Other chlamydial diseases	A	1	Bacterial infection; unspecified site	0
A749	Chlamydial infection, unspecified	A	1	Bacterial infection; unspecified site	0
A75	Typhus fever	A	1	Other infections; including parasitic	0
A750	Epidemic louse-borne typhus fever due to Rickettsia prowazekii	A	1	Other infections; including parasitic	0
A751	Recrudescent typhus [Brill's disease]	A	1	Other infections; including parasitic	0
A752	Typhus fever due to Rickettsia typhi	A	1	Other infections; including parasitic	0
A753	Typhus fever due to Rickettsia tsutsugamushi	A	1	Other infections; including parasitic	0
A759	Typhus fever, unspecified	A	1	Other infections; including parasitic	0
A77	Spotted fever [tick-borne rickettsioses]	A	1	Other infections; including parasitic	0
A770	Spotted fever due to Rickettsia rickettsii	A	1	Other infections; including parasitic	0
A771	Spotted fever due to Rickettsia conorii	A	1	Other infections; including parasitic	0
A772	Spotted fever due to Rickettsia siberica	A	1	Other infections; including parasitic	0
A773	Spotted fever due to Rickettsia australis	A	1	Other infections; including parasitic	0
A774	Ehrlichiosis	A	1	Other infections; including parasitic	0
A7740	Ehrlichiosis, unspecified	A	1	Other infections; including parasitic	0
A7741	Ehrlichiosis chafeensis [E. chafeensis]	A	1	Other infections; including parasitic	0
A7749	Other ehrlichiosis	A	1	Other infections; including parasitic	0
A778	Other spotted fevers	A	1	Other infections; including parasitic	0
A779	Spotted fever, unspecified	A	1	Other infections; including parasitic	0
A78	Q fever	A	1	Bacterial infection; unspecified site	0
A79	Other rickettsioses	A	1	Other infections; including parasitic	0
A790	Trench fever	A	1	Other infections; including parasitic	0
A791	Rickettsialpox due to Rickettsia akari	A	1	Other infections; including parasitic	0
A798	Other specified rickettsioses	A	1	Other infections; including parasitic	0
A7981	Rickettsiosis due to Ehrlichia sennetsu	A	1	Other infections; including parasitic	0
A7989	Other specified rickettsioses	A	1	Other infections; including parasitic	0
A799	Rickettsiosis, unspecified	A	1	Other infections; including parasitic	0
A80	Acute poliomyelitis	N	4	Other CNS infection and poliomyelitis	0
A800	Acute paralytic poliomyelitis, vaccine-associated	N	4	Other CNS infection and poliomyelitis	0
A801	Acute paralytic poliomyelitis, wild virus, imported	N	4	Other CNS infection and poliomyelitis	0
A802	Acute paralytic poliomyelitis, wild virus, indigenous	N	4	Other CNS infection and poliomyelitis	0
A803	Acute paralytic poliomyelitis, other and unspecified	N	4	Other CNS infection and poliomyelitis	0
A8030	Acute paralytic poliomyelitis, unspecified	N	4	Other CNS infection and poliomyelitis	0
A8039	Other acute paralytic poliomyelitis	N	4	Other CNS infection and poliomyelitis	0
A804	Acute nonparalytic poliomyelitis	N	4	Other CNS infection and poliomyelitis	0
A809	Acute poliomyelitis, unspecified	N	4	Other CNS infection and poliomyelitis	0
A81	Atypical virus infections of central nervous system	N	4	Other CNS infection and poliomyelitis	0
A810	Creutzfeldt-Jakob disease	N	4	Other CNS infection and poliomyelitis	0
A8100	Creutzfeldt-Jakob disease, unspecified	N	4	Other CNS infection and poliomyelitis	0
A8101	Variant Creutzfeldt-Jakob disease	N	4	Other CNS infection and poliomyelitis	0
A8109	Other Creutzfeldt-Jakob disease	N	4	Other CNS infection and poliomyelitis	0
A811	Subacute sclerosing panencephalitis	N	4	Encephalitis (except that caused by tuberculosis or sexually transmitted disease)	0
A812	Progressive multifocal leukoencephalopathy	N	4	Other CNS infection and poliomyelitis	0
A818	Other atypical virus infections of central nervous system	N	4	Other CNS infection and poliomyelitis	0
A8181	Kuru	N	4	Other CNS infection and poliomyelitis	0
A8182	Gerstmann-Straussler-Scheinker syndrome	N	4	Other CNS infection and poliomyelitis	0
A8183	Fatal familial insomnia	N	4	Other CNS infection and poliomyelitis	0
A8189	Other atypical virus infections of central nervous system	N	4	Other CNS infection and poliomyelitis	0
A819	Atypical virus infection of central nervous system, unspecified	N	4	Other CNS infection and poliomyelitis	0
A82	Rabies	N	4	Viral infection	0
A820	Sylvatic rabies	N	4	Viral infection	0
A821	Urban rabies	N	4	Viral infection	0
A829	Rabies, unspecified	N	4	Viral infection	0
A83	Mosquito-borne viral encephalitis	N	4	Encephalitis (except that caused by tuberculosis or sexually transmitted disease)	0
A830	Japanese encephalitis	N	4	Encephalitis (except that caused by tuberculosis or sexually transmitted disease)	0
A831	Western equine encephalitis	N	4	Encephalitis (except that caused by tuberculosis or sexually transmitted disease)	0
A832	Eastern equine encephalitis	N	4	Encephalitis (except that caused by tuberculosis or sexually transmitted disease)	0
A833	St Louis encephalitis	N	4	Encephalitis (except that caused by tuberculosis or sexually transmitted disease)	0
A834	Australian encephalitis	N	4	Encephalitis (except that caused by tuberculosis or sexually transmitted disease)	0
A835	California encephalitis	N	4	Encephalitis (except that caused by tuberculosis or sexually transmitted disease)	0
A836	Rocio virus disease	N	4	Encephalitis (except that caused by tuberculosis or sexually transmitted disease)	0
A838	Other mosquito-borne viral encephalitis	N	4	Encephalitis (except that caused by tuberculosis or sexually transmitted disease)	0
A839	Mosquito-borne viral encephalitis, unspecified	N	4	Encephalitis (except that caused by tuberculosis or sexually transmitted disease)	0
A84	Tick-borne viral encephalitis	N	4	Encephalitis (except that caused by tuberculosis or sexually transmitted disease)	0
A840	Far Eastern tick-borne encephalitis [Russian spring-summer encephalitis]	N	4	Encephalitis (except that caused by tuberculosis or sexually transmitted disease)	0
A841	Central European tick-borne encephalitis	N	4	Encephalitis (except that caused by tuberculosis or sexually transmitted disease)	0
A848	Other tick-borne viral encephalitis	N	4	Encephalitis (except that caused by tuberculosis or sexually transmitted disease)	0
A849	Tick-borne viral encephalitis, unspecified	N	4	Encephalitis (except that caused by tuberculosis or sexually transmitted disease)	0
A85	Other viral encephalitis, not elsewhere classified	N	4	Encephalitis (except that caused by tuberculosis or sexually transmitted disease)	0
A850	Enteroviral encephalitis	N	4	Encephalitis (except that caused by tuberculosis or sexually transmitted disease)	0
A851	Adenoviral encephalitis	N	4	Encephalitis (except that caused by tuberculosis or sexually transmitted disease)	0
A852	Arthropod-borne viral encephalitis, unspecified	N	4	Encephalitis (except that caused by tuberculosis or sexually transmitted disease)	0
A858	Other specified viral encephalitis	N	4	Encephalitis (except that caused by tuberculosis or sexually transmitted disease)	0
A86	Unspecified viral encephalitis	N	4	Encephalitis (except that caused by tuberculosis or sexually transmitted disease)	0
A87	Viral meningitis	N	4	Meningitis (except that caused by tuberculosis or sexually transmitted disease)	0
A870	Enteroviral meningitis	N	4	Meningitis (except that caused by tuberculosis or sexually transmitted disease)	0
A871	Adenoviral meningitis	N	4	Meningitis (except that caused by tuberculosis or sexually transmitted disease)	0
A872	Lymphocytic choriomeningitis	N	4	Meningitis (except that caused by tuberculosis or sexually transmitted disease)	0
A878	Other viral meningitis	N	4	Meningitis (except that caused by tuberculosis or sexually transmitted disease)	0
A879	Viral meningitis, unspecified	N	4	Meningitis (except that caused by tuberculosis or sexually transmitted disease)	0
A88	Other viral infections of central nervous system, not elsewhere classified	N	4	Other CNS infection and poliomyelitis	0
A880	Enteroviral exanthematous fever [Boston exanthem]	N	4	Other CNS infection and poliomyelitis	0
A881	Epidemic vertigo	N	4	Other CNS infection and poliomyelitis	0
A888	Other specified viral infections of central nervous system	N	4	Other CNS infection and poliomyelitis	0
A89	Unspecified viral infection of central nervous system	N	4	Encephalitis (except that caused by tuberculosis or sexually transmitted disease)	0
A90	Dengue fever [classical dengue]	N	4	Viral infection	0
A91	Dengue hemorrhagic fever	N	4	Viral infection	0
A92	Other mosquito-borne viral fevers	N	4	Viral infection	0
A920	Chikungunya virus disease	N	4	Viral infection	0
A921	O'nyong-nyong fever	N	4	Viral infection	0
A922	Venezuelan equine fever	N	4	Encephalitis (except that caused by tuberculosis or sexually transmitted disease)	0
A923	West Nile virus infection	N	4	Viral infection	0
A9230	West Nile virus infection, unspecified	N	4	Viral infection	0
A9231	West Nile virus infection with encephalitis	N	4	Encephalitis (except that caused by tuberculosis or sexually transmitted disease)	0
A9232	West Nile virus infection with other neurologic manifestation	N	4	Viral infection	0
A9239	West Nile virus infection with other complications	N	4	Viral infection	0
A924	Rift Valley fever	N	4	Viral infection	0
A928	Other specified mosquito-borne viral fevers	N	4	Viral infection	0
A929	Mosquito-borne viral fever, unspecified	N	4	Viral infection	0
A93	Other arthropod-borne viral fevers, not elsewhere classified	N	4	Viral infection	0
A930	Oropouche virus disease	N	4	Viral infection	0
A931	Sandfly fever	N	4	Viral infection	0
A932	Colorado tick fever	N	4	Viral infection	0
A938	Other specified arthropod-borne viral fevers	N	4	Viral infection	0
A94	Unspecified arthropod-borne viral fever	N	4	Viral infection	0
A95	Yellow fever	N	4	Viral infection	0
A950	Sylvatic yellow fever	N	4	Viral infection	0
A951	Urban yellow fever	N	4	Viral infection	0
A959	Yellow fever, unspecified	N	4	Viral infection	0
A96	Arenaviral hemorrhagic fever	N	4	Viral infection	0
A960	Junin hemorrhagic fever	N	4	Viral infection	0
A961	Machupo hemorrhagic fever	N	4	Viral infection	0
A962	Lassa fever	N	4	Viral infection	0
A968	Other arenaviral hemorrhagic fevers	N	4	Viral infection	0
A969	Arenaviral hemorrhagic fever, unspecified	N	4	Viral infection	0
A98	Other viral hemorrhagic fevers, not elsewhere classified	N	4	Viral infection	0
A980	Crimean-Congo hemorrhagic fever	N	4	Viral infection	0
A981	Omsk hemorrhagic fever	N	4	Viral infection	0
A982	Kyasanur Forest disease	N	4	Viral infection	0
A983	Marburg virus disease	N	4	Viral infection	0
A984	Ebola virus disease	N	4	Viral infection	0
A985	Hemorrhagic fever with renal syndrome	N	4	Viral infection	0
A988	Other specified viral hemorrhagic fevers	N	4	Viral infection	0
A99	Unspecified viral hemorrhagic fever	N	4	Viral infection	0
B00	Herpesviral [herpes simplex] infections	N	4	Viral infection	0
B000	Eczema herpeticum	N	4	Viral infection	0
B001	Herpesviral vesicular dermatitis	N	4	Viral infection	0
B002	Herpesviral gingivostomatitis and pharyngotonsillitis	N	4	Viral infection	0
B003	Herpesviral meningitis	N	4	Meningitis (except that caused by tuberculosis or sexually transmitted disease)	0
B004	Herpesviral encephalitis	N	4	Encephalitis (except that caused by tuberculosis or sexually transmitted disease)	0
B005	Herpesviral ocular disease	N	4	Inflammation; infection of eye (except that caused by tuberculosis or sexually transmitteddisease)	0
B0050	Herpesviral ocular disease, unspecified	N	4	Inflammation; infection of eye (except that caused by tuberculosis or sexually transmitteddisease)	0
B0051	Herpesviral iridocyclitis	N	4	Inflammation; infection of eye (except that caused by tuberculosis or sexually transmitteddisease)	0
B0052	Herpesviral keratitis	N	4	Inflammation; infection of eye (except that caused by tuberculosis or sexually transmitteddisease)	0
B0053	Herpesviral conjunctivitis	N	4	Inflammation; infection of eye (except that caused by tuberculosis or sexually transmitteddisease)	0
B0059	Other herpesviral disease of eye	N	4	Inflammation; infection of eye (except that caused by tuberculosis or sexually transmitteddisease)	0
B007	Disseminated herpesviral disease	N	4	Septicemia (except in labor)	0
B008	Other forms of herpesviral infections	N	4	Viral infection	0
B0081	Herpesviral hepatitis	N	4	Viral infection	0
B0082	Herpes simplex myelitis	N	4	Viral infection	0
B0089	Other herpesviral infection	N	4	Viral infection	0
B009	Herpesviral infection, unspecified	N	4	Viral infection	0
B01	Varicella [chickenpox]	N	4	Viral infection	0
B010	Varicella meningitis	N	4	Meningitis (except that caused by tuberculosis or sexually transmitted disease)	0
B011	Varicella encephalitis, myelitis and encephalomyelitis	N	4	Encephalitis (except that caused by tuberculosis or sexually transmitted disease)	0
B0111	Varicella encephalitis and encephalomyelitis	N	4	Encephalitis (except that caused by tuberculosis or sexually transmitted disease)	0
B0112	Varicella myelitis	N	4	Viral infection	0
B012	Varicella pneumonia	N	4	Viral pneumonia	1
B018	Varicella with other complications	N	4	Viral infection	0
B0181	Varicella keratitis	N	4	Viral infection	0
B0189	Other varicella complications	N	4	Viral infection	0
B019	Varicella without complication	N	4	Viral infection	0
B02	Zoster [herpes zoster]	N	4	Viral infection	0
B020	Zoster encephalitis	N	4	Encephalitis (except that caused by tuberculosis or sexually transmitted disease)	0
B021	Zoster meningitis	N	4	Meningitis (except that caused by tuberculosis or sexually transmitted disease)	0
B022	Zoster with other nervous system involvement	N	4	Viral infection	0
B0221	Postherpetic geniculate ganglionitis	N	4	Viral infection	0
B0222	Postherpetic trigeminal neuralgia	N	4	Viral infection	0
B0223	Postherpetic polyneuropathy	N	4	Viral infection	0
B0224	Postherpetic myelitis	N	4	Viral infection	0
B0229	Other postherpetic nervous system involvement	N	4	Viral infection	0
B023	Zoster ocular disease	N	4	Inflammation; infection of eye (except that caused by tuberculosis or sexually transmitteddisease)	0
B0230	Zoster ocular disease, unspecified	N	4	Inflammation; infection of eye (except that caused by tuberculosis or sexually transmitteddisease)	0
B0231	Zoster conjunctivitis	N	4	Inflammation; infection of eye (except that caused by tuberculosis or sexually transmitteddisease)	0
B0232	Zoster iridocyclitis	N	4	Inflammation; infection of eye (except that caused by tuberculosis or sexually transmitteddisease)	0
B0233	Zoster keratitis	N	4	Inflammation; infection of eye (except that caused by tuberculosis or sexually transmitteddisease)	0
B0234	Zoster scleritis	N	4	Inflammation; infection of eye (except that caused by tuberculosis or sexually transmitteddisease)	0
B0239	Other herpes zoster eye disease	N	4	Inflammation; infection of eye (except that caused by tuberculosis or sexually transmitteddisease)	0
B027	Disseminated zoster	N	4	Viral infection	0
B028	Zoster with other complications	N	4	Viral infection	0
B029	Zoster without complications	N	4	Viral infection	0
B03	Smallpox	N	4	Viral infection	0
B04	Monkeypox	N	4	Viral infection	0
B05	Measles	N	4	Viral infection	0
B050	Measles complicated by encephalitis	N	4	Encephalitis (except that caused by tuberculosis or sexually transmitted disease)	0
B051	Measles complicated by meningitis	N	4	Meningitis (except that caused by tuberculosis or sexually transmitted disease)	0
B052	Measles complicated by pneumonia	N	4	Viral pneumonia	1
B053	Measles complicated by otitis media	N	4	Nonsuppurative otitis media and related conditions	1
B054	Measles with intestinal complications	N	4	Viral infection	0
B058	Measles with other complications	N	4	Viral infection	0
B0581	Measles keratitis and keratoconjunctivitis	N	4	Inflammation; infection of eye (except that caused by tuberculosis or sexually transmitteddisease)	0
B0589	Other measles complications	N	4	Viral infection	0
B059	Measles without complication	N	4	Viral infection	0
B06	Rubella [German measles]	N	4	Viral infection	0
B060	Rubella with neurological complications	N	4	Viral infection	0
B0600	Rubella with neurological complication, unspecified	N	4	Viral infection	0
B0601	Rubella encephalitis	N	4	Encephalitis (except that caused by tuberculosis or sexually transmitted disease)	0
B0602	Rubella meningitis	N	4	Meningitis (except that caused by tuberculosis or sexually transmitted disease)	0
B0609	Other neurological complications of rubella	N	4	Viral infection	0
B068	Rubella with other complications	N	4	Viral infection	0
B0681	Rubella pneumonia	N	4	Viral pneumonia	1
B0682	Rubella arthritis	N	4	Infective arthritis and osteomyelitis (except that caused by tuberculosis or sexually transmitted disease)	0
B0689	Other rubella complications	N	4	Viral infection	0
B069	Rubella without complication	N	4	Viral infection	0
B07	Viral warts	N	4	Viral infection	0
B070	Plantar wart	N	4	Viral infection	0
B078	Other viral warts	N	4	Viral infection	0
B079	Viral wart, unspecified	N	4	Viral infection	0
B08	Other viral infections characterized by skin and mucous membrane lesions, not elsewhere classified	N	4	Viral infection	0
B080	Other orthopoxvirus infections	N	4	Viral infection	0
B0801	Cowpox and vaccinia not from vaccine	N	4	Viral infection	0
B08010	Cowpox	N	4	Viral infection	0
B08011	Vaccinia not from vaccine	N	4	Viral infection	0
B0802	Orf virus disease	N	4	Viral infection	0
B0803	Pseudocowpox [milker's node]	N	4	Viral infection	0
B0804	Paravaccinia, unspecified	N	4	Viral infection	0
B0809	Other orthopoxvirus infections	N	4	Viral infection	0
B081	Molluscum contagiosum	N	4	Viral infection	0
B082	Exanthema subitum [sixth disease]	N	4	Viral infection	0
B0820	Exanthema subitum [sixth disease], unspecified	N	4	Viral infection	0
B0821	Exanthema subitum [sixth disease] due to human herpesvirus 6	N	4	Viral infection	0
B0822	Exanthema subitum [sixth disease] due to human herpesvirus 7	N	4	Viral infection	0
B083	Erythema infectiosum [fifth disease]	N	4	Viral infection	0
B084	Enteroviral vesicular stomatitis with exanthem	N	4	Viral infection	0
B085	Enteroviral vesicular pharyngitis	N	4	Viral infection	0
B086	Parapoxvirus infections	N	4	Viral infection	0
B0860	Parapoxvirus infection, unspecified	N	4	Viral infection	0
B0861	Bovine stomatitis	N	4	Viral infection	0
B0862	Sealpox	N	4	Viral infection	0
B0869	Other parapoxvirus infections	N	4	Viral infection	0
B087	Yatapoxvirus infections	N	4	Viral infection	0
B0870	Yatapoxvirus infection, unspecified	N	4	Viral infection	0
B0871	Tanapox virus disease	N	4	Viral infection	0
B0872	Yaba pox virus disease	N	4	Viral infection	0
B0879	Other yatapoxvirus infections	N	4	Viral infection	0
B088	Other specified viral infections characterized by skin and mucous membrane lesions	N	4	Viral infection	0
B09	Unspecified viral infection characterized by skin and mucous membrane lesions	N	4	Viral infection	0
B10	Other human herpesviruses	N	4	Viral infection	0
B100	Other human herpesvirus encephalitis	N	4	Encephalitis (except that caused by tuberculosis or sexually transmitted disease)	0
B1001	Human herpesvirus 6 encephalitis	N	4	Encephalitis (except that caused by tuberculosis or sexually transmitted disease)	0
B1009	Other human herpesvirus encephalitis	N	4	Encephalitis (except that caused by tuberculosis or sexually transmitted disease)	0
B108	Other human herpesvirus infection	N	4	Viral infection	0
B1081	Human herpesvirus 6 infection	N	4	Viral infection	0
B1082	Human herpesvirus 7 infection	N	4	Viral infection	0
B1089	Other human herpesvirus infection	N	4	Viral infection	0
B15	Acute hepatitis A	N	4	Hepatitis	0
B150	Hepatitis A with hepatic coma	N	4	Hepatitis	0
B159	Hepatitis A without hepatic coma	N	4	Hepatitis	0
B16	Acute hepatitis B	N	4	Hepatitis	0
B160	Acute hepatitis B with delta-agent with hepatic coma	N	4	Hepatitis	0
B161	Acute hepatitis B with delta-agent without hepatic coma	N	4	Hepatitis	0
B162	Acute hepatitis B without delta-agent with hepatic coma	N	4	Hepatitis	0
B169	Acute hepatitis B without delta-agent and without hepatic coma	N	4	Hepatitis	0
B17	Other acute viral hepatitis	N	4	Hepatitis	0
B170	Acute delta-(super) infection of hepatitis B carrier	N	4	Hepatitis	0
B171	Acute hepatitis C	N	4	Hepatitis	0
B1710	Acute hepatitis C without hepatic coma	N	4	Hepatitis	0
B1711	Acute hepatitis C with hepatic coma	N	4	Hepatitis	0
B172	Acute hepatitis E	N	4	Hepatitis	0
B178	Other specified acute viral hepatitis	N	4	Hepatitis	0
B179	Acute viral hepatitis, unspecified	N	4	Hepatitis	0
B18	Chronic viral hepatitis	N	4	Hepatitis	0
B180	Chronic viral hepatitis B with delta-agent	N	4	Hepatitis	0
B181	Chronic viral hepatitis B without delta-agent	N	4	Hepatitis	0
B182	Chronic viral hepatitis C	N	4	Hepatitis	0
B188	Other chronic viral hepatitis	N	4	Hepatitis	0
B189	Chronic viral hepatitis, unspecified	N	4	Hepatitis	0
B19	Unspecified viral hepatitis	N	4	Hepatitis	0
B190	Unspecified viral hepatitis with hepatic coma	N	4	Hepatitis	0
B191	Unspecified viral hepatitis B	N	4	Hepatitis	0
B1910	Unspecified viral hepatitis B without hepatic coma	N	4	Hepatitis	0
B1911	Unspecified viral hepatitis B with hepatic coma	N	4	Hepatitis	0
B192	Unspecified viral hepatitis C	N	4	Hepatitis	0
B1920	Unspecified viral hepatitis C without hepatic coma	N	4	Hepatitis	0
B1921	Unspecified viral hepatitis C with hepatic coma	N	4	Hepatitis	0
B199	Unspecified viral hepatitis without hepatic coma	N	4	Hepatitis	0
B20	Human immunodeficiency virus [HIV] disease	N	4	HIV infection	0
B25	Cytomegaloviral disease	N	4	Viral infection	0
B250	Cytomegaloviral pneumonitis	N	4	Viral pneumonia	1
B251	Cytomegaloviral hepatitis	N	4	Hepatitis	0
B252	Cytomegaloviral pancreatitis	N	4	Viral infection	0
B258	Other cytomegaloviral diseases	N	4	Viral infection	0
B259	Cytomegaloviral disease, unspecified	N	4	Viral infection	0
B26	Mumps	N	4	Viral infection	0
B260	Mumps orchitis	N	4	Viral infection	0
B261	Mumps meningitis	N	4	Meningitis (except that caused by tuberculosis or sexually transmitted disease)	0
B262	Mumps encephalitis	N	4	Encephalitis (except that caused by tuberculosis or sexually transmitted disease)	0
B263	Mumps pancreatitis	N	4	Viral infection	0
B268	Mumps with other complications	N	4	Viral infection	0
B2681	Mumps hepatitis	N	4	Hepatitis	0
B2682	Mumps myocarditis	N	4	Peri-; endo-; and myocarditis; cardiomyopathy (except that caused by tuberculosis or sexually transmitted disease)	0
B2683	Mumps nephritis	N	4	Nephritis; nephrosis; renal sclerosis	0
B2684	Mumps polyneuropathy	N	4	Viral infection	0
B2685	Mumps arthritis	N	4	Infective arthritis and osteomyelitis (except that caused by tuberculosis or sexually transmitted disease)	0
B2689	Other mumps complications	N	4	Viral infection	0
B269	Mumps without complication	N	4	Viral infection	0
B27	Infectious mononucleosis	N	4	Viral infection	0
B270	Gammaherpesviral mononucleosis	N	4	Viral infection	0
B2700	Gammaherpesviral mononucleosis without complication	N	4	Viral infection	0
B2701	Gammaherpesviral mononucleosis with polyneuropathy	N	4	Other nervous system disorders	0
B2702	Gammaherpesviral mononucleosis with meningitis	N	4	Meningitis (except that caused by tuberculosis or sexually transmitted disease)	0
B2709	Gammaherpesviral mononucleosis with other complications	N	4	Viral infection	0
B271	Cytomegaloviral mononucleosis	N	4	Viral infection	0
B2710	Cytomegaloviral mononucleosis without complications	N	4	Viral infection	0
B2711	Cytomegaloviral mononucleosis with polyneuropathy	N	4	Other nervous system disorders	0
B2712	Cytomegaloviral mononucleosis with meningitis	N	4	Meningitis (except that caused by tuberculosis or sexually transmitted disease)	0
B2719	Cytomegaloviral mononucleosis with other complication	N	4	Viral infection	0
B278	Other infectious mononucleosis	N	4	Viral infection	0
B2780	Other infectious mononucleosis without complication	N	4	Viral infection	0
B2781	Other infectious mononucleosis with polyneuropathy	N	4	Other nervous system disorders	0
B2782	Other infectious mononucleosis with meningitis	N	4	Meningitis (except that caused by tuberculosis or sexually transmitted disease)	0
B2789	Other infectious mononucleosis with other complication	N	4	Viral infection	0
B279	Infectious mononucleosis, unspecified	N	4	Viral infection	0
B2790	Infectious mononucleosis, unspecified without complication	N	4	Viral infection	0
B2791	Infectious mononucleosis, unspecified with polyneuropathy	N	4	Other nervous system disorders	0
B2792	Infectious mononucleosis, unspecified with meningitis	N	4	Meningitis (except that caused by tuberculosis or sexually transmitted disease)	0
B2799	Infectious mononucleosis, unspecified with other complication	N	4	Viral infection	0
B30	Viral conjunctivitis	N	4	Inflammation; infection of eye (except that caused by tuberculosis or sexually transmitteddisease)	0
B300	Keratoconjunctivitis due to adenovirus	N	4	Inflammation; infection of eye (except that caused by tuberculosis or sexually transmitteddisease)	0
B301	Conjunctivitis due to adenovirus	N	4	Inflammation; infection of eye (except that caused by tuberculosis or sexually transmitteddisease)	0
B302	Viral pharyngoconjunctivitis	N	4	Inflammation; infection of eye (except that caused by tuberculosis or sexually transmitteddisease)	0
B303	Acute epidemic hemorrhagic conjunctivitis (enteroviral)	N	4	Inflammation; infection of eye (except that caused by tuberculosis or sexually transmitteddisease)	0
B308	Other viral conjunctivitis	N	4	Inflammation; infection of eye (except that caused by tuberculosis or sexually transmitteddisease)	0
B309	Viral conjunctivitis, unspecified	N	4	Inflammation; infection of eye (except that caused by tuberculosis or sexually transmitteddisease)	0
B33	Other viral diseases, not elsewhere classified	N	4	Viral infection	0
B330	Epidemic myalgia	N	4	Viral infection	0
B331	Ross River disease	N	4	Viral infection	0
B332	Viral carditis	N	4	Peri-; endo-; and myocarditis; cardiomyopathy (except that caused by tuberculosis or sexually transmitted disease)	0
B3320	Viral carditis, unspecified	N	4	Peri-; endo-; and myocarditis; cardiomyopathy (except that caused by tuberculosis or sexually transmitted disease)	0
B3321	Viral endocarditis	N	4	Peri-; endo-; and myocarditis; cardiomyopathy (except that caused by tuberculosis or sexually transmitted disease)	0
B3322	Viral myocarditis	N	4	Peri-; endo-; and myocarditis; cardiomyopathy (except that caused by tuberculosis or sexually transmitted disease)	0
B3323	Viral pericarditis	N	4	Peri-; endo-; and myocarditis; cardiomyopathy (except that caused by tuberculosis or sexually transmitted disease)	0
B3324	Viral cardiomyopathy	N	4	Peri-; endo-; and myocarditis; cardiomyopathy (except that caused by tuberculosis or sexually transmitted disease)	0
B333	Retrovirus infections, not elsewhere classified	N	4	Viral infection	0
B334	Hantavirus (cardio)-pulmonary syndrome [HPS] [HCPS]	N	4	Viral infection	0
B338	Other specified viral diseases	N	4	Viral infection	0
B34	Viral infection of unspecified site	N	4	Viral infection	0
B340	Adenovirus infection, unspecified	N	4	Viral infection	0
B341	Enterovirus infection, unspecified	N	4	Viral infection	0
B342	Coronavirus infection, unspecified	N	4	Viral infection	0
B343	Parvovirus infection, unspecified	N	4	Viral infection	0
B344	Papovavirus infection, unspecified	N	4	Viral infection	0
B348	Other viral infections of unspecified site	N	4	Viral infection	0
B349	Viral infection, unspecified	N	4	Viral infection	0
B35	Dermatophytosis	N	4	Mycoses	0
B350	Tinea barbae and tinea capitis	N	4	Mycoses	0
B351	Tinea unguium	N	4	Mycoses	0
B352	Tinea manuum	N	4	Mycoses	0
B353	Tinea pedis	N	4	Mycoses	0
B354	Tinea corporis	N	4	Mycoses	0
B355	Tinea imbricata	N	4	Mycoses	0
B356	Tinea cruris	N	4	Mycoses	0
B358	Other dermatophytoses	N	4	Mycoses	0
B359	Dermatophytosis, unspecified	N	4	Mycoses	0
B36	Other superficial mycoses	N	4	Mycoses	0
B360	Pityriasis versicolor	N	4	Mycoses	0
B361	Tinea nigra	N	4	Mycoses	0
B362	White piedra	N	4	Mycoses	0
B363	Black piedra	N	4	Mycoses	0
B368	Other specified superficial mycoses	N	4	Mycoses	0
B369	Superficial mycosis, unspecified	N	4	Mycoses	0
B37	Candidiasis	N	4	Mycoses	0
B370	Candidal stomatitis	N	4	Mycoses	0
B371	Pulmonary candidiasis	N	4	Viral pneumonia	1
B372	Candidiasis of skin and nail	N	4	Mycoses	0
B373	Candidiasis of vulva and vagina	N	4	Mycoses	0
B374	Candidiasis of other urogenital sites	N	4	Mycoses	0
B3741	Candidal cystitis and urethritis	N	4	Mycoses	0
B3742	Candidal balanitis	N	4	Mycoses	0
B3749	Other urogenital candidiasis	N	4	Mycoses	0
B375	Candidal meningitis	N	4	Meningitis (except that caused by tuberculosis or sexually transmitted disease)	0
B376	Candidal endocarditis	N	4	Peri-; endo-; and myocarditis; cardiomyopathy (except that caused by tuberculosis or sexually transmitted disease)	0
B377	Candidal sepsis	N	4	Septicemia (except in labor)	0
B378	Candidiasis of other sites	N	4	Mycoses	0
B3781	Candidal esophagitis	N	4	Mycoses	0
B3782	Candidal enteritis	N	4	Mycoses	0
B3783	Candidal cheilitis	N	4	Mycoses	0
B3784	Candidal otitis externa	N	4	Mycoses	0
B3789	Other sites of candidiasis	N	4	Mycoses	0
B379	Candidiasis, unspecified	N	4	Mycoses	0
B38	Coccidioidomycosis	N	4	Mycoses	0
B380	Acute pulmonary coccidioidomycosis	N	4	Viral pneumonia	1
B381	Chronic pulmonary coccidioidomycosis	N	4	Viral pneumonia	1
B382	Pulmonary coccidioidomycosis, unspecified	N	4	Viral pneumonia	1
B383	Cutaneous coccidioidomycosis	N	4	Mycoses	0
B384	Coccidioidomycosis meningitis	N	4	Meningitis (except that caused by tuberculosis or sexually transmitted disease)	0
B387	Disseminated coccidioidomycosis	N	4	Mycoses	0
B388	Other forms of coccidioidomycosis	N	4	Mycoses	0
B3881	Prostatic coccidioidomycosis	N	4	Mycoses	0
B3889	Other forms of coccidioidomycosis	N	4	Mycoses	0
B389	Coccidioidomycosis, unspecified	N	4	Mycoses	0
B39	Histoplasmosis	N	4	Mycoses	0
B390	Acute pulmonary histoplasmosis capsulati	N	4	Viral pneumonia	1
B391	Chronic pulmonary histoplasmosis capsulati	N	4	Viral pneumonia	1
B392	Pulmonary histoplasmosis capsulati, unspecified	N	4	Viral pneumonia	1
B393	Disseminated histoplasmosis capsulati	N	4	Mycoses	0
B394	Histoplasmosis capsulati, unspecified	N	4	Mycoses	0
B395	Histoplasmosis duboisii	N	4	Mycoses	0
B399	Histoplasmosis, unspecified	N	4	Mycoses	0
B40	Blastomycosis	N	4	Mycoses	0
B400	Acute pulmonary blastomycosis	N	4	Mycoses	0
B401	Chronic pulmonary blastomycosis	N	4	Mycoses	0
B402	Pulmonary blastomycosis, unspecified	N	4	Mycoses	0
B403	Cutaneous blastomycosis	N	4	Mycoses	0
B407	Disseminated blastomycosis	N	4	Mycoses	0
B408	Other forms of blastomycosis	N	4	Mycoses	0
B4081	Blastomycotic meningoencephalitis	N	4	Encephalitis (except that caused by tuberculosis or sexually transmitted disease)	0
B4089	Other forms of blastomycosis	N	4	Mycoses	0
B409	Blastomycosis, unspecified	N	4	Mycoses	0
B41	Paracoccidioidomycosis	N	4	Mycoses	0
B410	Pulmonary paracoccidioidomycosis	N	4	Mycoses	0
B417	Disseminated paracoccidioidomycosis	N	4	Mycoses	0
B418	Other forms of paracoccidioidomycosis	N	4	Mycoses	0
B419	Paracoccidioidomycosis, unspecified	N	4	Mycoses	0
B42	Sporotrichosis	N	4	Mycoses	0
B420	Pulmonary sporotrichosis	N	4	Mycoses	0
B421	Lymphocutaneous sporotrichosis	N	4	Mycoses	0
B427	Disseminated sporotrichosis	N	4	Mycoses	0
B428	Other forms of sporotrichosis	N	4	Mycoses	0
B4281	Cerebral sporotrichosis	N	4	Mycoses	0
B4282	Sporotrichosis arthritis	N	4	Mycoses	0
B4289	Other forms of sporotrichosis	N	4	Mycoses	0
B429	Sporotrichosis, unspecified	N	4	Mycoses	0
B43	Chromomycosis and pheomycotic abscess	N	4	Mycoses	0
B430	Cutaneous chromomycosis	N	4	Mycoses	0
B431	Pheomycotic brain abscess	N	4	Mycoses	0
B432	Subcutaneous pheomycotic abscess and cyst	N	4	Mycoses	0
B438	Other forms of chromomycosis	N	4	Mycoses	0
B439	Chromomycosis, unspecified	N	4	Mycoses	0
B44	Aspergillosis	N	4	Mycoses	0
B440	Invasive pulmonary aspergillosis	N	4	Mycoses	0
B441	Other pulmonary aspergillosis	N	4	Mycoses	0
B442	Tonsillar aspergillosis	N	4	Mycoses	0
B447	Disseminated aspergillosis	N	4	Mycoses	0
B448	Other forms of aspergillosis	N	4	Mycoses	0
B4481	Allergic bronchopulmonary aspergillosis	N	4	Allergic reactions	0
B4489	Other forms of aspergillosis	N	4	Mycoses	0
B449	Aspergillosis, unspecified	N	4	Mycoses	0
B45	Cryptococcosis	N	4	Mycoses	0
B450	Pulmonary cryptococcosis	N	4	Mycoses	0
B451	Cerebral cryptococcosis	N	4	Meningitis (except that caused by tuberculosis or sexually transmitted disease)	0
B452	Cutaneous cryptococcosis	N	4	Mycoses	0
B453	Osseous cryptococcosis	N	4	Mycoses	0
B457	Disseminated cryptococcosis	N	4	Mycoses	0
B458	Other forms of cryptococcosis	N	4	Mycoses	0
B459	Cryptococcosis, unspecified	N	4	Mycoses	0
B46	Zygomycosis	N	4	Mycoses	0
B460	Pulmonary mucormycosis	N	4	Mycoses	0
B461	Rhinocerebral mucormycosis	N	4	Mycoses	0
B462	Gastrointestinal mucormycosis	N	4	Mycoses	0
B463	Cutaneous mucormycosis	N	4	Mycoses	0
B464	Disseminated mucormycosis	N	4	Mycoses	0
B465	Mucormycosis, unspecified	N	4	Mycoses	0
B468	Other zygomycoses	N	4	Mycoses	0
B469	Zygomycosis, unspecified	N	4	Mycoses	0
B47	Mycetoma	N	4	Mycoses	0
B470	Eumycetoma	N	4	Mycoses	0
B471	Actinomycetoma	N	4	Bacterial infection; unspecified site	0
B479	Mycetoma, unspecified	N	4	Bacterial infection; unspecified site	0
B48	Other mycoses, not elsewhere classified	N	4	Mycoses	0
B480	Lobomycosis	N	4	Mycoses	0
B481	Rhinosporidiosis	N	4	Mycoses	0
B482	Allescheriasis	N	4	Mycoses	0
B483	Geotrichosis	N	4	Mycoses	0
B484	Penicillosis	N	4	Mycoses	0
B488	Other specified mycoses	N	4	Mycoses	0
B49	Unspecified mycosis	N	4	Mycoses	0
B50	Plasmodium falciparum malaria	N	4	Other infections; including parasitic	0
B500	Plasmodium falciparum malaria with cerebral complications	N	4	Other infections; including parasitic	0
B508	Other severe and complicated Plasmodium falciparum malaria	N	4	Other infections; including parasitic	0
B509	Plasmodium falciparum malaria, unspecified	N	4	Other infections; including parasitic	0
B51	Plasmodium vivax malaria	N	4	Other infections; including parasitic	0
B510	Plasmodium vivax malaria with rupture of spleen	N	4	Other infections; including parasitic	0
B518	Plasmodium vivax malaria with other complications	N	4	Other infections; including parasitic	0
B519	Plasmodium vivax malaria without complication	N	4	Other infections; including parasitic	0
B52	Plasmodium malariae malaria	N	4	Other infections; including parasitic	0
B520	Plasmodium malariae malaria with nephropathy	N	4	Other infections; including parasitic	0
B528	Plasmodium malariae malaria with other complications	N	4	Other infections; including parasitic	0
B529	Plasmodium malariae malaria without complication	N	4	Other infections; including parasitic	0
B53	Other specified malaria	N	4	Other infections; including parasitic	0
B530	Plasmodium ovale malaria	N	4	Other infections; including parasitic	0
B531	Malaria due to simian plasmodia	N	4	Other infections; including parasitic	0
B538	Other malaria, not elsewhere classified	N	4	Other infections; including parasitic	0
B54	Unspecified malaria	N	4	Other infections; including parasitic	0
B55	Leishmaniasis	S	2	Other infections; including parasitic	0
B550	Visceral leishmaniasis	N	4	Other infections; including parasitic	0
B551	Cutaneous leishmaniasis	S	2	Other infections; including parasitic	0
B552	Mucocutaneous leishmaniasis	S	2	Other infections; including parasitic	0
B559	Leishmaniasis, unspecified	S	2	Other infections; including parasitic	0
B56	African trypanosomiasis	N	4	Other infections; including parasitic	0
B560	Gambiense trypanosomiasis	N	4	Other infections; including parasitic	0
B561	Rhodesiense trypanosomiasis	N	4	Other infections; including parasitic	0
B569	African trypanosomiasis, unspecified	N	4	Other infections; including parasitic	0
B57	Chagas' disease	N	4	Other infections; including parasitic	0
B570	Acute Chagas' disease with heart involvement	N	4	Other infections; including parasitic	0
B571	Acute Chagas' disease without heart involvement	N	4	Other infections; including parasitic	0
B572	Chagas' disease (chronic) with heart involvement	N	4	Other infections; including parasitic	0
B573	Chagas' disease (chronic) with digestive system involvement	N	4	Other infections; including parasitic	0
B5730	Chagas' disease with digestive system involvement, unspecified	N	4	Other infections; including parasitic	0
B5731	Megaesophagus in Chagas' disease	N	4	Esophageal disorders	0
B5732	Megacolon in Chagas' disease	N	4	Other gastrointestinal disorders	0
B5739	Other digestive system involvement in Chagas' disease	N	4	Other infections; including parasitic	0
B574	Chagas' disease (chronic) with nervous system involvement	N	4	Other infections; including parasitic	0
B5740	Chagas' disease with nervous system involvement, unspecified	N	4	Other infections; including parasitic	0
B5741	Meningitis in Chagas' disease	N	4	Meningitis (except that caused by tuberculosis or sexually transmitted disease)	0
B5742	Meningoencephalitis in Chagas' disease	N	4	Encephalitis (except that caused by tuberculosis or sexually transmitted disease)	0
B5749	Other nervous system involvement in Chagas' disease	N	4	Other infections; including parasitic	0
B575	Chagas' disease (chronic) with other organ involvement	N	4	Other infections; including parasitic	0
B58	Toxoplasmosis	A	1	Other infections; including parasitic	0
B580	Toxoplasma oculopathy	A	1	Other infections; including parasitic	0
B5800	Toxoplasma oculopathy, unspecified	A	1	Other infections; including parasitic	0
B5801	Toxoplasma chorioretinitis	A	1	Inflammation; infection of eye (except that caused by tuberculosis or sexually transmitteddisease)	0
B5809	Other toxoplasma oculopathy	A	1	Inflammation; infection of eye (except that caused by tuberculosis or sexually transmitteddisease)	0
B581	Toxoplasma hepatitis	A	1	Hepatitis	0
B582	Toxoplasma meningoencephalitis	A	1	Encephalitis (except that caused by tuberculosis or sexually transmitted disease)	0
B583	Pulmonary toxoplasmosis	A	1	Bacterial Pneumonia	1
B588	Toxoplasmosis with other organ involvement	A	1	Other infections; including parasitic	0
B5881	Toxoplasma myocarditis	A	1	Peri-; endo-; and myocarditis; cardiomyopathy (except that caused by tuberculosis or sexually transmitted disease)	0
B5882	Toxoplasma myositis	A	1	Other infections; including parasitic	0
B5883	Toxoplasma tubulo-interstitial nephropathy	A	1	Other infections; including parasitic	0
B5889	Toxoplasmosis with other organ involvement	A	1	Other infections; including parasitic	0
B589	Toxoplasmosis, unspecified	A	1	Other infections; including parasitic	0
B59	Pneumocystosis	A	1	Bacterial Pneumonia	1
B60	Other protozoal diseases, not elsewhere classified	S	2	Other infections; including parasitic	0
B600	Babesiosis	A	1	Other infections; including parasitic	0
B601	Acanthamebiasis	A	1	Other infections; including parasitic	0
B6010	Acanthamebiasis, unspecified	A	1	Other infections; including parasitic	0
B6011	Meningoencephalitis due to Acanthamoeba (culbertsoni)	A	1	Encephalitis (except that caused by tuberculosis or sexually transmitted disease)	0
B6012	Conjunctivitis due to Acanthamoeba	A	1	Other infections; including parasitic	0
B6013	Keratoconjunctivitis due to Acanthamoeba	A	1	Other infections; including parasitic	0
B6019	Other acanthamebic disease	A	1	Other infections; including parasitic	0
B602	Naegleriasis	A	1	Other infections; including parasitic	0
B608	Other specified protozoal diseases	S	2	Other infections; including parasitic	0
B64	Unspecified protozoal disease	S	2	Other infections; including parasitic	0
B65	Schistosomiasis [bilharziasis]	N	4	Other infections; including parasitic	0
B650	Schistosomiasis due to Schistosoma haematobium [urinary schistosomiasis]	N	4	Other infections; including parasitic	0
B651	Schistosomiasis due to Schistosoma mansoni [intestinal schistosomiasis]	N	4	Other infections; including parasitic	0
B652	Schistosomiasis due to Schistosoma japonicum	N	4	Other infections; including parasitic	0
B653	Cercarial dermatitis	N	4	Other inflammatory condition of skin	0
B658	Other schistosomiasis	N	4	Other infections; including parasitic	0
B659	Schistosomiasis, unspecified	N	4	Other infections; including parasitic	0
B66	Other fluke infections	N	4	Other infections; including parasitic	0
B660	Opisthorchiasis	N	4	Other infections; including parasitic	0
B661	Clonorchiasis	N	4	Other infections; including parasitic	0
B662	Dicroceliasis	N	4	Other infections; including parasitic	0
B663	Fascioliasis	N	4	Other infections; including parasitic	0
B664	Paragonimiasis	N	4	Other infections; including parasitic	0
B665	Fasciolopsiasis	N	4	Other infections; including parasitic	0
B668	Other specified fluke infections	N	4	Other infections; including parasitic	0
B669	Fluke infection, unspecified	N	4	Other infections; including parasitic	0
B67	Echinococcosis	N	4	Other infections; including parasitic	0
B670	Echinococcus granulosus infection of liver	N	4	Other infections; including parasitic	0
B671	Echinococcus granulosus infection of lung	N	4	Other infections; including parasitic	0
B672	Echinococcus granulosus infection of bone	N	4	Other infections; including parasitic	0
B673	Echinococcus granulosus infection, other and multiple sites	N	4	Other infections; including parasitic	0
B6731	Echinococcus granulosus infection, thyroid gland	N	4	Other infections; including parasitic	0
B6732	Echinococcus granulosus infection, multiple sites	N	4	Other infections; including parasitic	0
B6739	Echinococcus granulosus infection, other sites	N	4	Other infections; including parasitic	0
B674	Echinococcus granulosus infection, unspecified	N	4	Other infections; including parasitic	0
B675	Echinococcus multilocularis infection of liver	N	4	Other infections; including parasitic	0
B676	Echinococcus multilocularis infection, other and multiple sites	N	4	Other infections; including parasitic	0
B6761	Echinococcus multilocularis infection, multiple sites	N	4	Other infections; including parasitic	0
B6769	Echinococcus multilocularis infection, other sites	N	4	Other infections; including parasitic	0
B677	Echinococcus multilocularis infection, unspecified	N	4	Other infections; including parasitic	0
B678	Echinococcosis, unspecified, of liver	N	4	Other infections; including parasitic	0
B679	Echinococcosis, other and unspecified	N	4	Other infections; including parasitic	0
B6790	Echinococcosis, unspecified	N	4	Other infections; including parasitic	0
B6799	Other echinococcosis	N	4	Other infections; including parasitic	0
B68	Taeniasis	N	4	Other infections; including parasitic	0
B680	Taenia solium taeniasis	N	4	Other infections; including parasitic	0
B681	Taenia saginata taeniasis	N	4	Other infections; including parasitic	0
B689	Taeniasis, unspecified	N	4	Other infections; including parasitic	0
B69	Cysticercosis	N	4	Other infections; including parasitic	0
B690	Cysticercosis of central nervous system	N	4	Other infections; including parasitic	0
B691	Cysticercosis of eye	N	4	Other infections; including parasitic	0
B698	Cysticercosis of other sites	N	4	Other infections; including parasitic	0
B6981	Myositis in cysticercosis	N	4	Other infections; including parasitic	0
B6989	Cysticercosis of other sites	N	4	Other infections; including parasitic	0
B699	Cysticercosis, unspecified	N	4	Other infections; including parasitic	0
B70	Diphyllobothriasis and sparganosis	N	4	Other infections; including parasitic	0
B700	Diphyllobothriasis	N	4	Other infections; including parasitic	0
B701	Sparganosis	N	4	Other infections; including parasitic	0
B71	Other cestode infections	N	4	Other infections; including parasitic	0
B710	Hymenolepiasis	N	4	Other infections; including parasitic	0
B711	Dipylidiasis	N	4	Other infections; including parasitic	0
B718	Other specified cestode infections	N	4	Other infections; including parasitic	0
B719	Cestode infection, unspecified	N	4	Other infections; including parasitic	0
B72	Dracunculiasis	N	4	Other infections; including parasitic	0
B73	Onchocerciasis	N	4	Other infections; including parasitic	0
B730	Onchocerciasis with eye disease	N	4	Other infections; including parasitic	0
B7300	Onchocerciasis with eye involvement, unspecified	N	4	Other infections; including parasitic	0
B7301	Onchocerciasis with endophthalmitis	N	4	Other infections; including parasitic	0
B7302	Onchocerciasis with glaucoma	N	4	Other infections; including parasitic	0
B7309	Onchocerciasis with other eye involvement	N	4	Other infections; including parasitic	0
B731	Onchocerciasis without eye disease	N	4	Other infections; including parasitic	0
B74	Filariasis	N	4	Other infections; including parasitic	0
B740	Filariasis due to Wuchereria bancrofti	N	4	Other infections; including parasitic	0
B741	Filariasis due to Brugia malayi	N	4	Other infections; including parasitic	0
B742	Filariasis due to Brugia timori	N	4	Other infections; including parasitic	0
B743	Loiasis	N	4	Other infections; including parasitic	0
B744	Mansonelliasis	N	4	Other infections; including parasitic	0
B748	Other filariases	N	4	Other infections; including parasitic	0
B749	Filariasis, unspecified	N	4	Other infections; including parasitic	0
B75	Trichinellosis	N	4	Other infections; including parasitic	0
B76	Hookworm diseases	N	4	Other infections; including parasitic	0
B760	Ancylostomiasis	N	4	Other infections; including parasitic	0
B761	Necatoriasis	N	4	Other infections; including parasitic	0
B768	Other hookworm diseases	N	4	Other infections; including parasitic	0
B769	Hookworm disease, unspecified	N	4	Other infections; including parasitic	0
B77	Ascariasis	N	4	Other infections; including parasitic	0
B770	Ascariasis with intestinal complications	N	4	Other infections; including parasitic	0
B778	Ascariasis with other complications	N	4	Other infections; including parasitic	0
B7781	Ascariasis pneumonia	N	4	Viral pneumonia	1
B7789	Ascariasis with other complications	N	4	Other infections; including parasitic	0
B779	Ascariasis, unspecified	N	4	Other infections; including parasitic	0
B78	Strongyloidiasis	N	4	Other infections; including parasitic	0
B780	Intestinal strongyloidiasis	N	4	Other infections; including parasitic	0
B781	Cutaneous strongyloidiasis	N	4	Other infections; including parasitic	0
B787	Disseminated strongyloidiasis	N	4	Other infections; including parasitic	0
B789	Strongyloidiasis, unspecified	N	4	Other infections; including parasitic	0
B79	Trichuriasis	N	4	Other infections; including parasitic	0
B80	Enterobiasis	N	4	Other infections; including parasitic	0
B81	Other intestinal helminthiases, not elsewhere classified	N	4	Other infections; including parasitic	0
B810	Anisakiasis	N	4	Other infections; including parasitic	0
B811	Intestinal capillariasis	N	4	Other infections; including parasitic	0
B812	Trichostrongyliasis	N	4	Other infections; including parasitic	0
B813	Intestinal angiostrongyliasis	N	4	Other infections; including parasitic	0
B814	Mixed intestinal helminthiases	N	4	Other infections; including parasitic	0
B818	Other specified intestinal helminthiases	N	4	Other infections; including parasitic	0
B82	Unspecified intestinal parasitism	N	4	Other infections; including parasitic	0
B820	Intestinal helminthiasis, unspecified	N	4	Other infections; including parasitic	0
B829	Intestinal parasitism, unspecified	N	4	Other infections; including parasitic	0
B83	Other helminthiases	N	4	Other infections; including parasitic	0
B830	Visceral larva migrans	N	4	Other infections; including parasitic	0
B831	Gnathostomiasis	N	4	Other infections; including parasitic	0
B832	Angiostrongyliasis due to Parastrongylus cantonensis	N	4	Other infections; including parasitic	0
B833	Syngamiasis	N	4	Other infections; including parasitic	0
B834	Internal hirudiniasis	N	4	Other infections; including parasitic	0
B838	Other specified helminthiases	N	4	Other infections; including parasitic	0
B839	Helminthiasis, unspecified	N	4	Other infections; including parasitic	0
B85	Pediculosis and phthiriasis	S	2	Other infections; including parasitic	0
B850	Pediculosis due to Pediculus humanus capitis	S	2	Other infections; including parasitic	0
B851	Pediculosis due to Pediculus humanus corporis	S	2	Other infections; including parasitic	0
B852	Pediculosis, unspecified	S	2	Other infections; including parasitic	0
B853	Phthiriasis	S	2	Other infections; including parasitic	0
B854	Mixed pediculosis and phthiriasis	S	2	Other infections; including parasitic	0
B86	Scabies	N	4	Other infections; including parasitic	0
B87	Myiasis	N	4	Other infections; including parasitic	0
B870	Cutaneous myiasis	N	4	Other infections; including parasitic	0
B871	Wound myiasis	N	4	Other infections; including parasitic	0
B872	Ocular myiasis	N	4	Other infections; including parasitic	0
B873	Nasopharyngeal myiasis	N	4	Other infections; including parasitic	0
B874	Aural myiasis	N	4	Other infections; including parasitic	0
B878	Myiasis of other sites	N	4	Other infections; including parasitic	0
B8781	Genitourinary myiasis	N	4	Other infections; including parasitic	0
B8782	Intestinal myiasis	N	4	Other infections; including parasitic	0
B8789	Myiasis of other sites	N	4	Other infections; including parasitic	0
B879	Myiasis, unspecified	N	4	Other infections; including parasitic	0
B88	Other infestations	N	4	Other infections; including parasitic	0
B880	Other acariasis	N	4	Other infections; including parasitic	0
B881	Tungiasis [sandflea infestation]	N	4	Other infections; including parasitic	0
B882	Other arthropod infestations	N	4	Other infections; including parasitic	0
B883	External hirudiniasis	N	4	Other infections; including parasitic	0
B888	Other specified infestations	N	4	Other infections; including parasitic	0
B889	Infestation, unspecified	N	4	Other infections; including parasitic	0
B89	Unspecified parasitic disease	S	2	Other infections; including parasitic	0
B90	Sequelae of tuberculosis	A	1	Tuberculosis	0
B900	Sequelae of central nervous system tuberculosis	A	1	Tuberculosis	0
B901	Sequelae of genitourinary tuberculosis	A	1	Tuberculosis	0
B902	Sequelae of tuberculosis of bones and joints	A	1	Tuberculosis	0
B908	Sequelae of tuberculosis of other organs	A	1	Tuberculosis	0
B909	Sequelae of respiratory and unspecified tuberculosis	A	1	Tuberculosis	0
B91	Sequelae of poliomyelitis	N	4	Other CNS infection and poliomyelitis	0
B92	Sequelae of leprosy	A	1	Other infections; including parasitic	0
B94	Sequelae of other and unspecified infectious and parasitic diseases	S	2	Other infections; including parasitic	0
B940	Sequelae of trachoma	A	1	Inflammation; infection of eye (except that caused by tuberculosis or sexually transmitteddisease)	0
B941	Sequelae of viral encephalitis	N	4	Encephalitis (except that caused by tuberculosis or sexually transmitted disease)	0
B942	Sequelae of viral hepatitis	N	4	Hepatitis	0
B948	Sequelae of other specified infectious and parasitic diseases	S	2	Other infections; including parasitic	0
B949	Sequelae of unspecified infectious and parasitic disease	S	2	Other infections; including parasitic	0
B95	Streptococcus, Staphylococcus, and Enterococcus as the cause of diseases classified elsewhere	A	1	Bacterial infection; unspecified site	0
B950	Streptococcus, group A, as the cause of diseases classified elsewhere	A	1	Bacterial infection; unspecified site	0
B951	Streptococcus, group B, as the cause of diseases classified elsewhere	A	1	Bacterial infection; unspecified site	0
B952	Enterococcus as the cause of diseases classified elsewhere	A	1	Bacterial infection; unspecified site	0
B953	Streptococcus pneumoniae as the cause of diseases classified elsewhere	A	1	Bacterial infection; unspecified site	0
B954	Other streptococcus as the cause of diseases classified elsewhere	A	1	Bacterial infection; unspecified site	0
B955	Unspecified streptococcus as the cause of diseases classified elsewhere	A	1	Bacterial infection; unspecified site	0
B956	Staphylococcus aureus as the cause of diseases classified elsewhere	A	1	Bacterial infection; unspecified site	0
B9561	Methicillin susceptible Staphylococcus aureus infection as the cause of diseases classified elsewhere	A	1	Bacterial infection; unspecified site	0
B9562	Methicillin resistant Staphylococcus aureus infection as the cause of diseases classified elsewhere	A	1	Bacterial infection; unspecified site	0
B957	Other staphylococcus as the cause of diseases classified elsewhere	A	1	Bacterial infection; unspecified site	0
B958	Unspecified staphylococcus as the cause of diseases classified elsewhere	A	1	Bacterial infection; unspecified site	0
B96	Other bacterial agents as the cause of diseases classified elsewhere	S	2	Bacterial infection; unspecified site	0
B960	Mycoplasma pneumoniae [M. pneumoniae] as the cause of diseases classified elsewhere	A	1	Bacterial infection; unspecified site	0
B961	Klebsiella pneumoniae [K. pneumoniae] as the cause of diseases classified elsewhere	A	1	Bacterial infection; unspecified site	0
B962	Escherichia coli [E. coli ] as the cause of diseases classified elsewhere	S	2	Bacterial infection; unspecified site	0
B9620	Unspecified Escherichia coli [E. coli] as the cause of diseases classified elsewhere	S	2	Bacterial infection; unspecified site	0
B9621	Shiga toxin-producing Escherichia coli [E. coli] (STEC) O157 as the cause of diseases classified elsewhere	N	4	Bacterial infection; unspecified site	0
B9622	Other specified Shiga toxin-producing Escherichia coli [E. coli] (STEC) as the cause of diseases classified elsewhere	N	4	Bacterial infection; unspecified site	0
B9623	Unspecified Shiga toxin-producing Escherichia coli [E. coli] (STEC) as the cause of diseases classified elsewhere	N	4	Bacterial infection; unspecified site	0
B9629	Other Escherichia coli [E. coli] as the cause of diseases classified elsewhere	S	2	Bacterial infection; unspecified site	0
B963	Hemophilus influenzae [H. influenzae] as the cause of diseases classified elsewhere	A	1	Bacterial infection; unspecified site	0
B964	Proteus (mirabilis) (morganii) as the cause of diseases classified elsewhere	A	1	Bacterial infection; unspecified site	0
B965	Pseudomonas (aeruginosa) (mallei) (pseudomallei) as the cause of diseases classified elsewhere	A	1	Bacterial infection; unspecified site	0
B966	Bacteroides fragilis [B. fragilis] as the cause of diseases classified elsewhere	A	1	Bacterial infection; unspecified site	0
B967	Clostridium perfringens [C. perfringens] as the cause of diseases classified elsewhere	A	1	Bacterial infection; unspecified site	0
B968	Other specified bacterial agents as the cause of diseases classified elsewhere	A	1	Bacterial infection; unspecified site	0
B9681	Helicobacter pylori [H. pylori] as the cause of diseases classified elsewhere	A	1	Bacterial infection; unspecified site	0
B9682	Vibrio vulnificus as the cause of diseases classified elsewhere	A	1	Bacterial infection; unspecified site	0
B9689	Other specified bacterial agents as the cause of diseases classified elsewhere	S	2	Bacterial infection; unspecified site	0
B97	Viral agents as the cause of diseases classified elsewhere	N	4	Viral infection	0
B970	Adenovirus as the cause of diseases classified elsewhere	N	4	Viral infection	0
B971	Enterovirus as the cause of diseases classified elsewhere	N	4	Viral infection	0
B9710	Unspecified enterovirus as the cause of diseases classified elsewhere	N	4	Viral infection	0
B9711	Coxsackievirus as the cause of diseases classified elsewhere	N	4	Viral infection	0
B9712	Echovirus as the cause of diseases classified elsewhere	N	4	Viral infection	0
B9719	Other enterovirus as the cause of diseases classified elsewhere	N	4	Viral infection	0
B972	Coronavirus as the cause of diseases classified elsewhere	N	4	Viral infection	0
B9721	SARS-associated coronavirus as the cause of diseases classified elsewhere	N	4	Viral infection	0
B9729	Other coronavirus as the cause of diseases classified elsewhere	N	4	Viral infection	0
B973	Retrovirus as the cause of diseases classified elsewhere	N	4	Viral infection	0
B9730	Unspecified retrovirus as the cause of diseases classified elsewhere	N	4	Viral infection	0
B9731	Lentivirus as the cause of diseases classified elsewhere	N	4	Viral infection	0
B9732	Oncovirus as the cause of diseases classified elsewhere	N	4	Viral infection	0
B9733	Human T-cell lymphotrophic virus, type I [HTLV-I] as the cause of diseases classified elsewhere	N	4	Viral infection	0
B9734	Human T-cell lymphotrophic virus, type II [HTLV-II] as the cause of diseases classified elsewhere	N	4	Viral infection	0
B9735	Human immunodeficiency virus, type 2 [HIV 2] as the cause of diseases classified elsewhere	N	4	HIV infection	0
B9739	Other retrovirus as the cause of diseases classified elsewhere	N	4	Viral infection	0
B974	Respiratory syncytial virus as the cause of diseases classified elsewhere	N	4	Viral infection	0
B975	Reovirus as the cause of diseases classified elsewhere	N	4	Viral infection	0
B976	Parvovirus as the cause of diseases classified elsewhere	N	4	Viral infection	0
B977	Papillomavirus as the cause of diseases classified elsewhere	N	4	Viral infection	0
B978	Other viral agents as the cause of diseases classified elsewhere	N	4	Viral infection	0
B9781	Human metapneumovirus as the cause of diseases classified elsewhere	N	4	Viral infection	0
B9789	Other viral agents as the cause of diseases classified elsewhere	N	4	Viral infection	0
B99	Other and unspecified infectious diseases	S	2	Other infections; including parasitic	0
B998	Other infectious disease	S	2	Other infections; including parasitic	0
B999	Unspecified infectious disease	S	2	Other infections; including parasitic	0
C00	Malignant neoplasm of lip	N	4	Cancer of head and neck	0
C000	Malignant neoplasm of external upper lip	N	4	Cancer of head and neck	0
C001	Malignant neoplasm of external lower lip	N	4	Cancer of head and neck	0
C002	Malignant neoplasm of external lip, unspecified	N	4	Cancer of head and neck	0
C003	Malignant neoplasm of upper lip, inner aspect	N	4	Cancer of head and neck	0
C004	Malignant neoplasm of lower lip, inner aspect	N	4	Cancer of head and neck	0
C005	Malignant neoplasm of lip, unspecified, inner aspect	N	4	Cancer of head and neck	0
C006	Malignant neoplasm of commissure of lip, unspecified	N	4	Cancer of head and neck	0
C008	Malignant neoplasm of overlapping sites of lip	N	4	Cancer of head and neck	0
C009	Malignant neoplasm of lip, unspecified	N	4	Cancer of head and neck	0
C01	Malignant neoplasm of base of tongue	N	4	Cancer of head and neck	0
C02	Malignant neoplasm of other and unspecified parts of tongue	N	4	Cancer of head and neck	0
C020	Malignant neoplasm of dorsal surface of tongue	N	4	Cancer of head and neck	0
C021	Malignant neoplasm of border of tongue	N	4	Cancer of head and neck	0
C022	Malignant neoplasm of ventral surface of tongue	N	4	Cancer of head and neck	0
C023	Malignant neoplasm of anterior two-thirds of tongue, part unspecified	N	4	Cancer of head and neck	0
C024	Malignant neoplasm of lingual tonsil	N	4	Cancer of head and neck	0
C028	Malignant neoplasm of overlapping sites of tongue	N	4	Cancer of head and neck	0
C029	Malignant neoplasm of tongue, unspecified	N	4	Cancer of head and neck	0
C03	Malignant neoplasm of gum	N	4	Cancer of head and neck	0
C030	Malignant neoplasm of upper gum	N	4	Cancer of head and neck	0
C031	Malignant neoplasm of lower gum	N	4	Cancer of head and neck	0
C039	Malignant neoplasm of gum, unspecified	N	4	Cancer of head and neck	0
C04	Malignant neoplasm of floor of mouth	N	4	Cancer of head and neck	0
C040	Malignant neoplasm of anterior floor of mouth	N	4	Cancer of head and neck	0
C041	Malignant neoplasm of lateral floor of mouth	N	4	Cancer of head and neck	0
C048	Malignant neoplasm of overlapping sites of floor of mouth	N	4	Cancer of head and neck	0
C049	Malignant neoplasm of floor of mouth, unspecified	N	4	Cancer of head and neck	0
C05	Malignant neoplasm of palate	N	4	Cancer of head and neck	0
C050	Malignant neoplasm of hard palate	N	4	Cancer of head and neck	0
C051	Malignant neoplasm of soft palate	N	4	Cancer of head and neck	0
C052	Malignant neoplasm of uvula	N	4	Cancer of head and neck	0
C058	Malignant neoplasm of overlapping sites of palate	N	4	Cancer of head and neck	0
C059	Malignant neoplasm of palate, unspecified	N	4	Cancer of head and neck	0
C06	Malignant neoplasm of other and unspecified parts of mouth	N	4	Cancer of head and neck	0
C060	Malignant neoplasm of cheek mucosa	N	4	Cancer of head and neck	0
C061	Malignant neoplasm of vestibule of mouth	N	4	Cancer of head and neck	0
C062	Malignant neoplasm of retromolar area	N	4	Cancer of head and neck	0
C068	Malignant neoplasm of overlapping sites of other and unspecified parts of mouth	N	4	Cancer of head and neck	0
C0680	Malignant neoplasm of overlapping sites of unspecified parts of mouth	N	4	Cancer of head and neck	0
C0689	Malignant neoplasm of overlapping sites of other parts of mouth	N	4	Cancer of head and neck	0
C069	Malignant neoplasm of mouth, unspecified	N	4	Cancer of head and neck	0
C07	Malignant neoplasm of parotid gland	N	4	Cancer of head and neck	0
C08	Malignant neoplasm of other and unspecified major salivary glands	N	4	Cancer of head and neck	0
C080	Malignant neoplasm of submandibular gland	N	4	Cancer of head and neck	0
C081	Malignant neoplasm of sublingual gland	N	4	Cancer of head and neck	0
C089	Malignant neoplasm of major salivary gland, unspecified	N	4	Cancer of head and neck	0
C09	Malignant neoplasm of tonsil	N	4	Cancer of head and neck	0
C090	Malignant neoplasm of tonsillar fossa	N	4	Cancer of head and neck	0
C091	Malignant neoplasm of tonsillar pillar (anterior) (posterior)	N	4	Cancer of head and neck	0
C098	Malignant neoplasm of overlapping sites of tonsil	N	4	Cancer of head and neck	0
C099	Malignant neoplasm of tonsil, unspecified	N	4	Cancer of head and neck	0
C10	Malignant neoplasm of oropharynx	N	4	Cancer of head and neck	0
C100	Malignant neoplasm of vallecula	N	4	Cancer of head and neck	0
C101	Malignant neoplasm of anterior surface of epiglottis	N	4	Cancer of head and neck	0
C102	Malignant neoplasm of lateral wall of oropharynx	N	4	Cancer of head and neck	0
C103	Malignant neoplasm of posterior wall of oropharynx	N	4	Cancer of head and neck	0
C104	Malignant neoplasm of branchial cleft	N	4	Cancer of head and neck	0
C108	Malignant neoplasm of overlapping sites of oropharynx	N	4	Cancer of head and neck	0
C109	Malignant neoplasm of oropharynx, unspecified	N	4	Cancer of head and neck	0
C11	Malignant neoplasm of nasopharynx	N	4	Cancer of head and neck	0
C110	Malignant neoplasm of superior wall of nasopharynx	N	4	Cancer of head and neck	0
C111	Malignant neoplasm of posterior wall of nasopharynx	N	4	Cancer of head and neck	0
C112	Malignant neoplasm of lateral wall of nasopharynx	N	4	Cancer of head and neck	0
C113	Malignant neoplasm of anterior wall of nasopharynx	N	4	Cancer of head and neck	0
C118	Malignant neoplasm of overlapping sites of nasopharynx	N	4	Cancer of head and neck	0
C119	Malignant neoplasm of nasopharynx, unspecified	N	4	Cancer of head and neck	0
C12	Malignant neoplasm of pyriform sinus	N	4	Cancer of head and neck	0
C13	Malignant neoplasm of hypopharynx	N	4	Cancer of head and neck	0
C130	Malignant neoplasm of postcricoid region	N	4	Cancer of head and neck	0
C131	Malignant neoplasm of aryepiglottic fold, hypopharyngeal aspect	N	4	Cancer of head and neck	0
C132	Malignant neoplasm of posterior wall of hypopharynx	N	4	Cancer of head and neck	0
C138	Malignant neoplasm of overlapping sites of hypopharynx	N	4	Cancer of head and neck	0
C139	Malignant neoplasm of hypopharynx, unspecified	N	4	Cancer of head and neck	0
C14	Malignant neoplasm of other and ill-defined sites in the lip, oral cavity and pharynx	N	4	Cancer of head and neck	0
C140	Malignant neoplasm of pharynx, unspecified	N	4	Cancer of head and neck	0
C142	Malignant neoplasm of Waldeyer's ring	N	4	Cancer of head and neck	0
C148	Malignant neoplasm of overlapping sites of lip, oral cavity and pharynx	N	4	Cancer of head and neck	0
C15	Malignant neoplasm of esophagus	N	4	Cancer of esophagus	0
C153	Malignant neoplasm of upper third of esophagus	N	4	Cancer of esophagus	0
C154	Malignant neoplasm of middle third of esophagus	N	4	Cancer of esophagus	0
C155	Malignant neoplasm of lower third of esophagus	N	4	Cancer of esophagus	0
C158	Malignant neoplasm of overlapping sites of esophagus	N	4	Cancer of esophagus	0
C159	Malignant neoplasm of esophagus, unspecified	N	4	Cancer of esophagus	0
C16	Malignant neoplasm of stomach	N	4	Cancer of stomach	0
C160	Malignant neoplasm of cardia	N	4	Cancer of stomach	0
C161	Malignant neoplasm of fundus of stomach	N	4	Cancer of stomach	0
C162	Malignant neoplasm of body of stomach	N	4	Cancer of stomach	0
C163	Malignant neoplasm of pyloric antrum	N	4	Cancer of stomach	0
C164	Malignant neoplasm of pylorus	N	4	Cancer of stomach	0
C165	Malignant neoplasm of lesser curvature of stomach, unspecified	N	4	Cancer of stomach	0
C166	Malignant neoplasm of greater curvature of stomach, unspecified	N	4	Cancer of stomach	0
C168	Malignant neoplasm of overlapping sites of stomach	N	4	Cancer of stomach	0
C169	Malignant neoplasm of stomach, unspecified	N	4	Cancer of stomach	0
C17	Malignant neoplasm of small intestine	N	4	Cancer of other GI organs; peritoneum	0
C170	Malignant neoplasm of duodenum	N	4	Cancer of other GI organs; peritoneum	0
C171	Malignant neoplasm of jejunum	N	4	Cancer of other GI organs; peritoneum	0
C172	Malignant neoplasm of ileum	N	4	Cancer of other GI organs; peritoneum	0
C173	Meckel's diverticulum, malignant	N	4	Cancer of other GI organs; peritoneum	0
C178	Malignant neoplasm of overlapping sites of small intestine	N	4	Cancer of other GI organs; peritoneum	0
C179	Malignant neoplasm of small intestine, unspecified	N	4	Cancer of other GI organs; peritoneum	0
C18	Malignant neoplasm of colon	N	4	Cancer of colon	0
C180	Malignant neoplasm of cecum	N	4	Cancer of colon	0
C181	Malignant neoplasm of appendix	N	4	Cancer of colon	0
C182	Malignant neoplasm of ascending colon	N	4	Cancer of colon	0
C183	Malignant neoplasm of hepatic flexure	N	4	Cancer of colon	0
C184	Malignant neoplasm of transverse colon	N	4	Cancer of colon	0
C185	Malignant neoplasm of splenic flexure	N	4	Cancer of colon	0
C186	Malignant neoplasm of descending colon	N	4	Cancer of colon	0
C187	Malignant neoplasm of sigmoid colon	N	4	Cancer of colon	0
C188	Malignant neoplasm of overlapping sites of colon	N	4	Cancer of colon	0
C189	Malignant neoplasm of colon, unspecified	N	4	Cancer of colon	0
C19	Malignant neoplasm of rectosigmoid junction	N	4	Cancer of rectum and anus	0
C20	Malignant neoplasm of rectum	N	4	Cancer of rectum and anus	0
C21	Malignant neoplasm of anus and anal canal	N	4	Cancer of rectum and anus	0
C210	Malignant neoplasm of anus, unspecified	N	4	Cancer of rectum and anus	0
C211	Malignant neoplasm of anal canal	N	4	Cancer of rectum and anus	0
C212	Malignant neoplasm of cloacogenic zone	N	4	Cancer of rectum and anus	0
C218	Malignant neoplasm of overlapping sites of rectum, anus and anal canal	N	4	Cancer of rectum and anus	0
C22	Malignant neoplasm of liver and intrahepatic bile ducts	N	4	Cancer of liver and intrahepatic bile duct	0
C220	Liver cell carcinoma	N	4	Cancer of liver and intrahepatic bile duct	0
C221	Intrahepatic bile duct carcinoma	N	4	Cancer of liver and intrahepatic bile duct	0
C222	Hepatoblastoma	N	4	Cancer of liver and intrahepatic bile duct	0
C223	Angiosarcoma of liver	N	4	Cancer of liver and intrahepatic bile duct	0
C224	Other sarcomas of liver	N	4	Cancer of liver and intrahepatic bile duct	0
C227	Other specified carcinomas of liver	N	4	Cancer of liver and intrahepatic bile duct	0
C228	Malignant neoplasm of liver, primary, unspecified as to type	N	4	Cancer of liver and intrahepatic bile duct	0
C229	Malignant neoplasm of liver, not specified as primary or secondary	N	4	Cancer of liver and intrahepatic bile duct	0
C23	Malignant neoplasm of gallbladder	N	4	Cancer of other GI organs; peritoneum	0
C24	Malignant neoplasm of other and unspecified parts of biliary tract	N	4	Cancer of other GI organs; peritoneum	0
C240	Malignant neoplasm of extrahepatic bile duct	N	4	Cancer of other GI organs; peritoneum	0
C241	Malignant neoplasm of ampulla of Vater	N	4	Cancer of other GI organs; peritoneum	0
C248	Malignant neoplasm of overlapping sites of biliary tract	N	4	Cancer of other GI organs; peritoneum	0
C249	Malignant neoplasm of biliary tract, unspecified	N	4	Cancer of other GI organs; peritoneum	0
C25	Malignant neoplasm of pancreas	N	4	Cancer of pancreas	0
C250	Malignant neoplasm of head of pancreas	N	4	Cancer of pancreas	0
C251	Malignant neoplasm of body of pancreas	N	4	Cancer of pancreas	0
C252	Malignant neoplasm of tail of pancreas	N	4	Cancer of pancreas	0
C253	Malignant neoplasm of pancreatic duct	N	4	Cancer of pancreas	0
C254	Malignant neoplasm of endocrine pancreas	N	4	Cancer of pancreas	0
C257	Malignant neoplasm of other parts of pancreas	N	4	Cancer of pancreas	0
C258	Malignant neoplasm of overlapping sites of pancreas	N	4	Cancer of pancreas	0
C259	Malignant neoplasm of pancreas, unspecified	N	4	Cancer of pancreas	0
C26	Malignant neoplasm of other and ill-defined digestive organs	N	4	Cancer of colon	0
C260	Malignant neoplasm of intestinal tract, part unspecified	N	4	Cancer of colon	0
C261	Malignant neoplasm of spleen	N	4	Cancer of other GI organs; peritoneum	0
C269	Malignant neoplasm of ill-defined sites within the digestive system	N	4	Cancer of other GI organs; peritoneum	0
C30	Malignant neoplasm of nasal cavity and middle ear	N	4	Cancer of head and neck	0
C300	Malignant neoplasm of nasal cavity	N	4	Cancer of head and neck	0
C301	Malignant neoplasm of middle ear	N	4	Cancer of head and neck	0
C31	Malignant neoplasm of accessory sinuses	N	4	Cancer of head and neck	0
C310	Malignant neoplasm of maxillary sinus	N	4	Cancer of head and neck	0
C311	Malignant neoplasm of ethmoidal sinus	N	4	Cancer of head and neck	0
C312	Malignant neoplasm of frontal sinus	N	4	Cancer of head and neck	0
C313	Malignant neoplasm of sphenoid sinus	N	4	Cancer of head and neck	0
C318	Malignant neoplasm of overlapping sites of accessory sinuses	N	4	Cancer of head and neck	0
C319	Malignant neoplasm of accessory sinus, unspecified	N	4	Cancer of head and neck	0
C32	Malignant neoplasm of larynx	N	4	Cancer of head and neck	0
C320	Malignant neoplasm of glottis	N	4	Cancer of head and neck	0
C321	Malignant neoplasm of supraglottis	N	4	Cancer of head and neck	0
C322	Malignant neoplasm of subglottis	N	4	Cancer of head and neck	0
C323	Malignant neoplasm of laryngeal cartilage	N	4	Cancer of head and neck	0
C328	Malignant neoplasm of overlapping sites of larynx	N	4	Cancer of head and neck	0
C329	Malignant neoplasm of larynx, unspecified	N	4	Cancer of head and neck	0
C33	Malignant neoplasm of trachea	N	4	Cancer; other respiratory and intrathoracic	0
C34	Malignant neoplasm of bronchus and lung	N	4	Cancer of bronchus; lung	0
C340	Malignant neoplasm of main bronchus	N	4	Cancer of bronchus; lung	0
C3400	Malignant neoplasm of unspecified main bronchus	N	4	Cancer of bronchus; lung	0
C3401	Malignant neoplasm of right main bronchus	N	4	Cancer of bronchus; lung	0
C3402	Malignant neoplasm of left main bronchus	N	4	Cancer of bronchus; lung	0
C341	Malignant neoplasm of upper lobe, bronchus or lung	N	4	Cancer of bronchus; lung	0
C3410	Malignant neoplasm of upper lobe, unspecified bronchus or lung	N	4	Cancer of bronchus; lung	0
C3411	Malignant neoplasm of upper lobe, right bronchus or lung	N	4	Cancer of bronchus; lung	0
C3412	Malignant neoplasm of upper lobe, left bronchus or lung	N	4	Cancer of bronchus; lung	0
C342	Malignant neoplasm of middle lobe, bronchus or lung	N	4	Cancer of bronchus; lung	0
C343	Malignant neoplasm of lower lobe, bronchus or lung	N	4	Cancer of bronchus; lung	0
C3430	Malignant neoplasm of lower lobe, unspecified bronchus or lung	N	4	Cancer of bronchus; lung	0
C3431	Malignant neoplasm of lower lobe, right bronchus or lung	N	4	Cancer of bronchus; lung	0
C3432	Malignant neoplasm of lower lobe, left bronchus or lung	N	4	Cancer of bronchus; lung	0
C348	Malignant neoplasm of overlapping sites of bronchus and lung	N	4	Cancer of bronchus; lung	0
C3480	Malignant neoplasm of overlapping sites of unspecified bronchus and lung	N	4	Cancer of bronchus; lung	0
C3481	Malignant neoplasm of overlapping sites of right bronchus and lung	N	4	Cancer of bronchus; lung	0
C3482	Malignant neoplasm of overlapping sites of left bronchus and lung	N	4	Cancer of bronchus; lung	0
C349	Malignant neoplasm of unspecified part of bronchus or lung	N	4	Cancer of bronchus; lung	0
C3490	Malignant neoplasm of unspecified part of unspecified bronchus or lung	N	4	Cancer of bronchus; lung	0
C3491	Malignant neoplasm of unspecified part of right bronchus or lung	N	4	Cancer of bronchus; lung	0
C3492	Malignant neoplasm of unspecified part of left bronchus or lung	N	4	Cancer of bronchus; lung	0
C37	Malignant neoplasm of thymus	N	4	Cancer; other and unspecified primary	0
C38	Malignant neoplasm of heart, mediastinum and pleura	N	4	Cancer; other and unspecified primary	0
C380	Malignant neoplasm of heart	N	4	Cancer; other and unspecified primary	0
C381	Malignant neoplasm of anterior mediastinum	N	4	Cancer; other and unspecified primary	0
C382	Malignant neoplasm of posterior mediastinum	N	4	Cancer; other and unspecified primary	0
C383	Malignant neoplasm of mediastinum, part unspecified	N	4	Cancer; other and unspecified primary	0
C384	Malignant neoplasm of pleura	N	4	Cancer; other respiratory and intrathoracic	0
C388	Malignant neoplasm of overlapping sites of heart, mediastinum and pleura	N	4	Cancer; other and unspecified primary	0
C39	Malignant neoplasm of other and ill-defined sites in the respiratory system and intrathoracic organs	N	4	Cancer; other respiratory and intrathoracic	0
C390	Malignant neoplasm of upper respiratory tract, part unspecified	N	4	Cancer; other respiratory and intrathoracic	0
C399	Malignant neoplasm of lower respiratory tract, part unspecified	N	4	Cancer; other respiratory and intrathoracic	0
C40	Malignant neoplasm of bone and articular cartilage of limbs	N	4	Cancer of bone and connective tissue	0
C400	Malignant neoplasm of scapula and long bones of upper limb	N	4	Cancer of bone and connective tissue	0
C4000	Malignant neoplasm of scapula and long bones of unspecified upper limb	N	4	Cancer of bone and connective tissue	0
C4001	Malignant neoplasm of scapula and long bones of right upper limb	N	4	Cancer of bone and connective tissue	0
C4002	Malignant neoplasm of scapula and long bones of left upper limb	N	4	Cancer of bone and connective tissue	0
C401	Malignant neoplasm of short bones of upper limb	N	4	Cancer of bone and connective tissue	0
C4010	Malignant neoplasm of short bones of unspecified upper limb	N	4	Cancer of bone and connective tissue	0
C4011	Malignant neoplasm of short bones of right upper limb	N	4	Cancer of bone and connective tissue	0
C4012	Malignant neoplasm of short bones of left upper limb	N	4	Cancer of bone and connective tissue	0
C402	Malignant neoplasm of long bones of lower limb	N	4	Cancer of bone and connective tissue	0
C4020	Malignant neoplasm of long bones of unspecified lower limb	N	4	Cancer of bone and connective tissue	0
C4021	Malignant neoplasm of long bones of right lower limb	N	4	Cancer of bone and connective tissue	0
C4022	Malignant neoplasm of long bones of left lower limb	N	4	Cancer of bone and connective tissue	0
C403	Malignant neoplasm of short bones of lower limb	N	4	Cancer of bone and connective tissue	0
C4030	Malignant neoplasm of short bones of unspecified lower limb	N	4	Cancer of bone and connective tissue	0
C4031	Malignant neoplasm of short bones of right lower limb	N	4	Cancer of bone and connective tissue	0
C4032	Malignant neoplasm of short bones of left lower limb	N	4	Cancer of bone and connective tissue	0
C408	Malignant neoplasm of overlapping sites of bone and articular cartilage of limb	N	4	Cancer of bone and connective tissue	0
C4080	Malignant neoplasm of overlapping sites of bone and articular cartilage of unspecified limb	N	4	Cancer of bone and connective tissue	0
C4081	Malignant neoplasm of overlapping sites of bone and articular cartilage of right limb	N	4	Cancer of bone and connective tissue	0
C4082	Malignant neoplasm of overlapping sites of bone and articular cartilage of left limb	N	4	Cancer of bone and connective tissue	0
C409	Malignant neoplasm of unspecified bones and articular cartilage of limb	N	4	Cancer of bone and connective tissue	0
C4090	Malignant neoplasm of unspecified bones and articular cartilage of unspecified limb	N	4	Cancer of bone and connective tissue	0
C4091	Malignant neoplasm of unspecified bones and articular cartilage of right limb	N	4	Cancer of bone and connective tissue	0
C4092	Malignant neoplasm of unspecified bones and articular cartilage of left limb	N	4	Cancer of bone and connective tissue	0
C41	Malignant neoplasm of bone and articular cartilage of other and unspecified sites	N	4	Cancer of bone and connective tissue	0
C410	Malignant neoplasm of bones of skull and face	N	4	Cancer of bone and connective tissue	0
C411	Malignant neoplasm of mandible	N	4	Cancer of bone and connective tissue	0
C412	Malignant neoplasm of vertebral column	N	4	Cancer of bone and connective tissue	0
C413	Malignant neoplasm of ribs, sternum and clavicle	N	4	Cancer of bone and connective tissue	0
C414	Malignant neoplasm of pelvic bones, sacrum and coccyx	N	4	Cancer of bone and connective tissue	0
C419	Malignant neoplasm of bone and articular cartilage, unspecified	N	4	Cancer of bone and connective tissue	0
C43	Malignant melanoma of skin	N	4	Melanomas of skin	0
C430	Malignant melanoma of lip	N	4	Melanomas of skin	0
C431	Malignant melanoma of eyelid, including canthus	N	4	Melanomas of skin	0
C4310	Malignant melanoma of unspecified eyelid, including canthus	N	4	Melanomas of skin	0
C4311	Malignant melanoma of right eyelid, including canthus	N	4	Melanomas of skin	0
C4312	Malignant melanoma of left eyelid, including canthus	N	4	Melanomas of skin	0
C432	Malignant melanoma of ear and external auricular canal	N	4	Melanomas of skin	0
C4320	Malignant melanoma of unspecified ear and external auricular canal	N	4	Melanomas of skin	0
C4321	Malignant melanoma of right ear and external auricular canal	N	4	Melanomas of skin	0
C4322	Malignant melanoma of left ear and external auricular canal	N	4	Melanomas of skin	0
C433	Malignant melanoma of other and unspecified parts of face	N	4	Melanomas of skin	0
C4330	Malignant melanoma of unspecified part of face	N	4	Melanomas of skin	0
C4331	Malignant melanoma of nose	N	4	Melanomas of skin	0
C4339	Malignant melanoma of other parts of face	N	4	Melanomas of skin	0
C434	Malignant melanoma of scalp and neck	N	4	Melanomas of skin	0
C435	Malignant melanoma of trunk	N	4	Melanomas of skin	0
C4351	Malignant melanoma of anal skin	N	4	Melanomas of skin	0
C4352	Malignant melanoma of skin of breast	N	4	Melanomas of skin	0
C4359	Malignant melanoma of other part of trunk	N	4	Melanomas of skin	0
C436	Malignant melanoma of upper limb, including shoulder	N	4	Melanomas of skin	0
C4360	Malignant melanoma of unspecified upper limb, including shoulder	N	4	Melanomas of skin	0
C4361	Malignant melanoma of right upper limb, including shoulder	N	4	Melanomas of skin	0
C4362	Malignant melanoma of left upper limb, including shoulder	N	4	Melanomas of skin	0
C437	Malignant melanoma of lower limb, including hip	N	4	Melanomas of skin	0
C4370	Malignant melanoma of unspecified lower limb, including hip	N	4	Melanomas of skin	0
C4371	Malignant melanoma of right lower limb, including hip	N	4	Melanomas of skin	0
C4372	Malignant melanoma of left lower limb, including hip	N	4	Melanomas of skin	0
C438	Malignant melanoma of overlapping sites of skin	N	4	Melanomas of skin	0
C439	Malignant melanoma of skin, unspecified	N	4	Melanomas of skin	0
C44	Other and unspecified malignant neoplasm of skin	N	4	Other non-epithelial cancer of skin	0
C440	Other and unspecified malignant neoplasm of skin of lip	N	4	Other non-epithelial cancer of skin	0
C4400	Unspecified malignant neoplasm of skin of lip	N	4	Other non-epithelial cancer of skin	0
C4401	Basal cell carcinoma of skin of lip	N	4	Other non-epithelial cancer of skin	0
C4402	Squamous cell carcinoma of skin of lip	N	4	Other non-epithelial cancer of skin	0
C4409	Other specified malignant neoplasm of skin of lip	N	4	Other non-epithelial cancer of skin	0
C441	Other and unspecified malignant neoplasm of skin of eyelid, including canthus	N	4	Other non-epithelial cancer of skin	0
C4410	Unspecified malignant neoplasm of skin of eyelid, including canthus	N	4	Other non-epithelial cancer of skin	0
C44101	Unspecified malignant neoplasm of skin of unspecified eyelid, including canthus	N	4	Other non-epithelial cancer of skin	0
C44102	Unspecified malignant neoplasm of skin of right eyelid, including canthus	N	4	Other non-epithelial cancer of skin	0
C44109	Unspecified malignant neoplasm of skin of left eyelid, including canthus	N	4	Other non-epithelial cancer of skin	0
C4411	Basal cell carcinoma of skin of eyelid, including canthus	N	4	Other non-epithelial cancer of skin	0
C44111	Basal cell carcinoma of skin of unspecified eyelid, including canthus	N	4	Other non-epithelial cancer of skin	0
C44112	Basal cell carcinoma of skin of right eyelid, including canthus	N	4	Other non-epithelial cancer of skin	0
C44119	Basal cell carcinoma of skin of left eyelid, including canthus	N	4	Other non-epithelial cancer of skin	0
C4412	Squamous cell carcinoma of skin of eyelid, including canthus	N	4	Other non-epithelial cancer of skin	0
C44121	Squamous cell carcinoma of skin of unspecified eyelid, including canthus	N	4	Other non-epithelial cancer of skin	0
C44122	Squamous cell carcinoma of skin of right eyelid, including canthus	N	4	Other non-epithelial cancer of skin	0
C44129	Squamous cell carcinoma of skin of left eyelid, including canthus	N	4	Other non-epithelial cancer of skin	0
C4419	Other specified malignant neoplasm of skin of eyelid, including canthus	N	4	Other non-epithelial cancer of skin	0
C44191	Other specified malignant neoplasm of skin of unspecified eyelid, including canthus	N	4	Other non-epithelial cancer of skin	0
C44192	Other specified malignant neoplasm of skin of right eyelid, including canthus	N	4	Other non-epithelial cancer of skin	0
C44199	Other specified malignant neoplasm of skin of left eyelid, including canthus	N	4	Other non-epithelial cancer of skin	0
C442	Other and unspecified malignant neoplasm of skin of ear and external auricular canal	N	4	Other non-epithelial cancer of skin	0
C4420	Unspecified malignant neoplasm of skin of ear and external auricular canal	N	4	Other non-epithelial cancer of skin	0
C44201	Unspecified malignant neoplasm of skin of unspecified ear and external auricular canal	N	4	Other non-epithelial cancer of skin	0
C44202	Unspecified malignant neoplasm of skin of right ear and external auricular canal	N	4	Other non-epithelial cancer of skin	0
C44209	Unspecified malignant neoplasm of skin of left ear and external auricular canal	N	4	Other non-epithelial cancer of skin	0
C4421	Basal cell carcinoma of skin of ear and external auricular canal	N	4	Other non-epithelial cancer of skin	0
C44211	Basal cell carcinoma of skin of unspecified ear and external auricular canal	N	4	Other non-epithelial cancer of skin	0
C44212	Basal cell carcinoma of skin of right ear and external auricular canal	N	4	Other non-epithelial cancer of skin	0
C44219	Basal cell carcinoma of skin of left ear and external auricular canal	N	4	Other non-epithelial cancer of skin	0
C4422	Squamous cell carcinoma of skin of ear and external auricular canal	N	4	Other non-epithelial cancer of skin	0
C44221	Squamous cell carcinoma of skin of unspecified ear and external auricular canal	N	4	Other non-epithelial cancer of skin	0
C44222	Squamous cell carcinoma of skin of right ear and external auricular canal	N	4	Other non-epithelial cancer of skin	0
C44229	Squamous cell carcinoma of skin of left ear and external auricular canal	N	4	Other non-epithelial cancer of skin	0
C4429	Other specified malignant neoplasm of skin of ear and external auricular canal	N	4	Other non-epithelial cancer of skin	0
C44291	Other specified malignant neoplasm of skin of unspecified ear and external auricular canal	N	4	Other non-epithelial cancer of skin	0
C44292	Other specified malignant neoplasm of skin of right ear and external auricular canal	N	4	Other non-epithelial cancer of skin	0
C44299	Other specified malignant neoplasm of skin of left ear and external auricular canal	N	4	Other non-epithelial cancer of skin	0
C443	Other and unspecified malignant neoplasm of skin of other and unspecified parts of face	N	4	Other non-epithelial cancer of skin	0
C4430	Unspecified malignant neoplasm of skin of other and unspecified parts of face	N	4	Other non-epithelial cancer of skin	0
C44300	Unspecified malignant neoplasm of skin of unspecified part of face	N	4	Other non-epithelial cancer of skin	0
C44301	Unspecified malignant neoplasm of skin of nose	N	4	Other non-epithelial cancer of skin	0
C44309	Unspecified malignant neoplasm of skin of other parts of face	N	4	Other non-epithelial cancer of skin	0
C4431	Basal cell carcinoma of skin of other and unspecified parts of face	N	4	Other non-epithelial cancer of skin	0
C44310	Basal cell carcinoma of skin of unspecified parts of face	N	4	Other non-epithelial cancer of skin	0
C44311	Basal cell carcinoma of skin of nose	N	4	Other non-epithelial cancer of skin	0
C44319	Basal cell carcinoma of skin of other parts of face	N	4	Other non-epithelial cancer of skin	0
C4432	Squamous cell carcinoma of skin of other and unspecified parts of face	N	4	Other non-epithelial cancer of skin	0
C44320	Squamous cell carcinoma of skin of unspecified parts of face	N	4	Other non-epithelial cancer of skin	0
C44321	Squamous cell carcinoma of skin of nose	N	4	Other non-epithelial cancer of skin	0
C44329	Squamous cell carcinoma of skin of other parts of face	N	4	Other non-epithelial cancer of skin	0
C4439	Other specified malignant neoplasm of skin of other and unspecified parts of face	N	4	Other non-epithelial cancer of skin	0
C44390	Other specified malignant neoplasm of skin of unspecified parts of face	N	4	Other non-epithelial cancer of skin	0
C44391	Other specified malignant neoplasm of skin of nose	N	4	Other non-epithelial cancer of skin	0
C44399	Other specified malignant neoplasm of skin of other parts of face	N	4	Other non-epithelial cancer of skin	0
C444	Other and unspecified malignant neoplasm of skin of scalp and neck	N	4	Other non-epithelial cancer of skin	0
C4440	Unspecified malignant neoplasm of skin of scalp and neck	N	4	Other non-epithelial cancer of skin	0
C4441	Basal cell carcinoma of skin of scalp and neck	N	4	Other non-epithelial cancer of skin	0
C4442	Squamous cell carcinoma of skin of scalp and neck	N	4	Other non-epithelial cancer of skin	0
C4449	Other specified malignant neoplasm of skin of scalp and neck	N	4	Other non-epithelial cancer of skin	0
C445	Other and unspecified malignant neoplasm of skin of trunk	N	4	Other non-epithelial cancer of skin	0
C4450	Unspecified malignant neoplasm of skin of trunk	N	4	Other non-epithelial cancer of skin	0
C44500	Unspecified malignant neoplasm of anal skin	N	4	Other non-epithelial cancer of skin	0
C44501	Unspecified malignant neoplasm of skin of breast	N	4	Other non-epithelial cancer of skin	0
C44509	Unspecified malignant neoplasm of skin of other part of trunk	N	4	Other non-epithelial cancer of skin	0
C4451	Basal cell carcinoma of skin of trunk	N	4	Other non-epithelial cancer of skin	0
C44510	Basal cell carcinoma of anal skin	N	4	Other non-epithelial cancer of skin	0
C44511	Basal cell carcinoma of skin of breast	N	4	Other non-epithelial cancer of skin	0
C44519	Basal cell carcinoma of skin of other part of trunk	N	4	Other non-epithelial cancer of skin	0
C4452	Squamous cell carcinoma of skin of trunk	N	4	Other non-epithelial cancer of skin	0
C44520	Squamous cell carcinoma of anal skin	N	4	Other non-epithelial cancer of skin	0
C44521	Squamous cell carcinoma of skin of breast	N	4	Other non-epithelial cancer of skin	0
C44529	Squamous cell carcinoma of skin of other part of trunk	N	4	Other non-epithelial cancer of skin	0
C4459	Other specified malignant neoplasm of skin of trunk	N	4	Other non-epithelial cancer of skin	0
C44590	Other specified malignant neoplasm of anal skin	N	4	Other non-epithelial cancer of skin	0
C44591	Other specified malignant neoplasm of skin of breast	N	4	Other non-epithelial cancer of skin	0
C44599	Other specified malignant neoplasm of skin of other part of trunk	N	4	Other non-epithelial cancer of skin	0
C446	Other and unspecified malignant neoplasm of skin of upper limb, including shoulder	N	4	Other non-epithelial cancer of skin	0
C4460	Unspecified malignant neoplasm of skin of upper limb, including shoulder	N	4	Other non-epithelial cancer of skin	0
C44601	Unspecified malignant neoplasm of skin of unspecified upper limb, including shoulder	N	4	Other non-epithelial cancer of skin	0
C44602	Unspecified malignant neoplasm of skin of right upper limb, including shoulder	N	4	Other non-epithelial cancer of skin	0
C44609	Unspecified malignant neoplasm of skin of left upper limb, including shoulder	N	4	Other non-epithelial cancer of skin	0
C4461	Basal cell carcinoma of skin of upper limb, including shoulder	N	4	Other non-epithelial cancer of skin	0
C44611	Basal cell carcinoma of skin of unspecified upper limb, including shoulder	N	4	Other non-epithelial cancer of skin	0
C44612	Basal cell carcinoma of skin of right upper limb, including shoulder	N	4	Other non-epithelial cancer of skin	0
C44619	Basal cell carcinoma of skin of left upper limb, including shoulder	N	4	Other non-epithelial cancer of skin	0
C4462	Squamous cell carcinoma of skin of upper limb, including shoulder	N	4	Other non-epithelial cancer of skin	0
C44621	Squamous cell carcinoma of skin of unspecified upper limb, including shoulder	N	4	Other non-epithelial cancer of skin	0
C44622	Squamous cell carcinoma of skin of right upper limb, including shoulder	N	4	Other non-epithelial cancer of skin	0
C44629	Squamous cell carcinoma of skin of left upper limb, including shoulder	N	4	Other non-epithelial cancer of skin	0
C4469	Other specified malignant neoplasm of skin of upper limb, including shoulder	N	4	Other non-epithelial cancer of skin	0
C44691	Other specified malignant neoplasm of skin of unspecified upper limb, including shoulder	N	4	Other non-epithelial cancer of skin	0
C44692	Other specified malignant neoplasm of skin of right upper limb, including shoulder	N	4	Other non-epithelial cancer of skin	0
C44699	Other specified malignant neoplasm of skin of left upper limb, including shoulder	N	4	Other non-epithelial cancer of skin	0
C447	Other and unspecified malignant neoplasm of skin of lower limb, including hip	N	4	Other non-epithelial cancer of skin	0
C4470	Unspecified malignant neoplasm of skin of lower limb, including hip	N	4	Other non-epithelial cancer of skin	0
C44701	Unspecified malignant neoplasm of skin of unspecified lower limb, including hip	N	4	Other non-epithelial cancer of skin	0
C44702	Unspecified malignant neoplasm of skin of right lower limb, including hip	N	4	Other non-epithelial cancer of skin	0
C44709	Unspecified malignant neoplasm of skin of left lower limb, including hip	N	4	Other non-epithelial cancer of skin	0
C4471	Basal cell carcinoma of skin of lower limb, including hip	N	4	Other non-epithelial cancer of skin	0
C44711	Basal cell carcinoma of skin of unspecified lower limb, including hip	N	4	Other non-epithelial cancer of skin	0
C44712	Basal cell carcinoma of skin of right lower limb, including hip	N	4	Other non-epithelial cancer of skin	0
C44719	Basal cell carcinoma of skin of left lower limb, including hip	N	4	Other non-epithelial cancer of skin	0
C4472	Squamous cell carcinoma of skin of lower limb, including hip	N	4	Other non-epithelial cancer of skin	0
C44721	Squamous cell carcinoma of skin of unspecified lower limb, including hip	N	4	Other non-epithelial cancer of skin	0
C44722	Squamous cell carcinoma of skin of right lower limb, including hip	N	4	Other non-epithelial cancer of skin	0
C44729	Squamous cell carcinoma of skin of left lower limb, including hip	N	4	Other non-epithelial cancer of skin	0
C4479	Other specified malignant neoplasm of skin of lower limb, including hip	N	4	Other non-epithelial cancer of skin	0
C44791	Other specified malignant neoplasm of skin of unspecified lower limb, including hip	N	4	Other non-epithelial cancer of skin	0
C44792	Other specified malignant neoplasm of skin of right lower limb, including hip	N	4	Other non-epithelial cancer of skin	0
C44799	Other specified malignant neoplasm of skin of left lower limb, including hip	N	4	Other non-epithelial cancer of skin	0
C448	Other and unspecified malignant neoplasm of overlapping sites of skin	N	4	Other non-epithelial cancer of skin	0
C4480	Unspecified malignant neoplasm of overlapping sites of skin	N	4	Other non-epithelial cancer of skin	0
C4481	Basal cell carcinoma of overlapping sites of skin	N	4	Other non-epithelial cancer of skin	0
C4482	Squamous cell carcinoma of overlapping sites of skin	N	4	Other non-epithelial cancer of skin	0
C4489	Other specified malignant neoplasm of overlapping sites of skin	N	4	Other non-epithelial cancer of skin	0
C449	Other and unspecified malignant neoplasm of skin, unspecified	N	4	Other non-epithelial cancer of skin	0
C4490	Unspecified malignant neoplasm of skin, unspecified	N	4	Other non-epithelial cancer of skin	0
C4491	Basal cell carcinoma of skin, unspecified	N	4	Other non-epithelial cancer of skin	0
C4492	Squamous cell carcinoma of skin, unspecified	N	4	Other non-epithelial cancer of skin	0
C4499	Other specified malignant neoplasm of skin, unspecified	N	4	Other non-epithelial cancer of skin	0
C45	Mesothelioma	N	4	Cancer; other and unspecified primary	0
C450	Mesothelioma of pleura	N	4	Cancer; other respiratory and intrathoracic	0
C451	Mesothelioma of peritoneum	N	4	Cancer of other GI organs; peritoneum	0
C452	Mesothelioma of pericardium	N	4	Cancer; other and unspecified primary	0
C457	Mesothelioma of other sites	N	4	Cancer; other and unspecified primary	0
C459	Mesothelioma, unspecified	N	4	Malignant neoplasm without specification of site	0
C46	Kaposi's sarcoma	N	4	Cancer; other and unspecified primary	0
C460	Kaposi's sarcoma of skin	N	4	Cancer; other and unspecified primary	0
C461	Kaposi's sarcoma of soft tissue	N	4	Cancer; other and unspecified primary	0
C462	Kaposi's sarcoma of palate	N	4	Cancer; other and unspecified primary	0
C463	Kaposi's sarcoma of lymph nodes	N	4	Cancer; other and unspecified primary	0
C464	Kaposi's sarcoma of gastrointestinal sites	N	4	Cancer; other and unspecified primary	0
C465	Kaposi's sarcoma of lung	N	4	Cancer; other and unspecified primary	0
C4650	Kaposi's sarcoma of unspecified lung	N	4	Cancer; other and unspecified primary	0
C4651	Kaposi's sarcoma of right lung	N	4	Cancer; other and unspecified primary	0
C4652	Kaposi's sarcoma of left lung	N	4	Cancer; other and unspecified primary	0
C467	Kaposi's sarcoma of other sites	N	4	Cancer; other and unspecified primary	0
C469	Kaposi's sarcoma, unspecified	N	4	Cancer; other and unspecified primary	0
C47	Malignant neoplasm of peripheral nerves and autonomic nervous system	N	4	Cancer of brain and nervous system	0
C470	Malignant neoplasm of peripheral nerves of head, face and neck	N	4	Cancer of brain and nervous system	0
C471	Malignant neoplasm of peripheral nerves of upper limb, including shoulder	N	4	Cancer of brain and nervous system	0
C4710	Malignant neoplasm of peripheral nerves of unspecified upper limb, including shoulder	N	4	Cancer of brain and nervous system	0
C4711	Malignant neoplasm of peripheral nerves of right upper limb, including shoulder	N	4	Cancer of brain and nervous system	0
C4712	Malignant neoplasm of peripheral nerves of left upper limb, including shoulder	N	4	Cancer of brain and nervous system	0
C472	Malignant neoplasm of peripheral nerves of lower limb, including hip	N	4	Cancer of brain and nervous system	0
C4720	Malignant neoplasm of peripheral nerves of unspecified lower limb, including hip	N	4	Cancer of brain and nervous system	0
C4721	Malignant neoplasm of peripheral nerves of right lower limb, including hip	N	4	Cancer of brain and nervous system	0
C4722	Malignant neoplasm of peripheral nerves of left lower limb, including hip	N	4	Cancer of brain and nervous system	0
C473	Malignant neoplasm of peripheral nerves of thorax	N	4	Cancer of brain and nervous system	0
C474	Malignant neoplasm of peripheral nerves of abdomen	N	4	Cancer of brain and nervous system	0
C475	Malignant neoplasm of peripheral nerves of pelvis	N	4	Cancer of brain and nervous system	0
C476	Malignant neoplasm of peripheral nerves of trunk, unspecified	N	4	Cancer of brain and nervous system	0
C478	Malignant neoplasm of overlapping sites of peripheral nerves and autonomic nervous system	N	4	Cancer of brain and nervous system	0
C479	Malignant neoplasm of peripheral nerves and autonomic nervous system, unspecified	N	4	Cancer of brain and nervous system	0
C48	Malignant neoplasm of retroperitoneum and peritoneum	N	4	Cancer of other GI organs; peritoneum	0
C480	Malignant neoplasm of retroperitoneum	N	4	Cancer of other GI organs; peritoneum	0
C481	Malignant neoplasm of specified parts of peritoneum	N	4	Cancer of other GI organs; peritoneum	0
C482	Malignant neoplasm of peritoneum, unspecified	N	4	Cancer of other GI organs; peritoneum	0
C488	Malignant neoplasm of overlapping sites of retroperitoneum and peritoneum	N	4	Cancer of other GI organs; peritoneum	0
C49	Malignant neoplasm of other connective and soft tissue	N	4	Cancer of bone and connective tissue	0
C490	Malignant neoplasm of connective and soft tissue of head, face and neck	N	4	Cancer of bone and connective tissue	0
C491	Malignant neoplasm of connective and soft tissue of upper limb, including shoulder	N	4	Cancer of bone and connective tissue	0
C4910	Malignant neoplasm of connective and soft tissue of unspecified upper limb, including shoulder	N	4	Cancer of bone and connective tissue	0
C4911	Malignant neoplasm of connective and soft tissue of right upper limb, including shoulder	N	4	Cancer of bone and connective tissue	0
C4912	Malignant neoplasm of connective and soft tissue of left upper limb, including shoulder	N	4	Cancer of bone and connective tissue	0
C492	Malignant neoplasm of connective and soft tissue of lower limb, including hip	N	4	Cancer of bone and connective tissue	0
C4920	Malignant neoplasm of connective and soft tissue of unspecified lower limb, including hip	N	4	Cancer of bone and connective tissue	0
C4921	Malignant neoplasm of connective and soft tissue of right lower limb, including hip	N	4	Cancer of bone and connective tissue	0
C4922	Malignant neoplasm of connective and soft tissue of left lower limb, including hip	N	4	Cancer of bone and connective tissue	0
C493	Malignant neoplasm of connective and soft tissue of thorax	N	4	Cancer of bone and connective tissue	0
C494	Malignant neoplasm of connective and soft tissue of abdomen	N	4	Cancer of bone and connective tissue	0
C495	Malignant neoplasm of connective and soft tissue of pelvis	N	4	Cancer of bone and connective tissue	0
C496	Malignant neoplasm of connective and soft tissue of trunk, unspecified	N	4	Cancer of bone and connective tissue	0
C498	Malignant neoplasm of overlapping sites of connective and soft tissue	N	4	Cancer of bone and connective tissue	0
C499	Malignant neoplasm of connective and soft tissue, unspecified	N	4	Cancer of bone and connective tissue	0
C4A	Merkel cell carcinoma	N	4	Other non-epithelial cancer of skin	0
C4A0	Merkel cell carcinoma of lip	N	4	Other non-epithelial cancer of skin	0
C4A1	Merkel cell carcinoma of eyelid, including canthus	N	4	Other non-epithelial cancer of skin	0
C4A10	Merkel cell carcinoma of unspecified eyelid, including canthus	N	4	Other non-epithelial cancer of skin	0
C4A11	Merkel cell carcinoma of right eyelid, including canthus	N	4	Other non-epithelial cancer of skin	0
C4A12	Merkel cell carcinoma of left eyelid, including canthus	N	4	Other non-epithelial cancer of skin	0
C4A2	Merkel cell carcinoma of ear and external auricular canal	N	4	Other non-epithelial cancer of skin	0
C4A20	Merkel cell carcinoma of unspecified ear and external auricular canal	N	4	Other non-epithelial cancer of skin	0
C4A21	Merkel cell carcinoma of right ear and external auricular canal	N	4	Other non-epithelial cancer of skin	0
C4A22	Merkel cell carcinoma of left ear and external auricular canal	N	4	Other non-epithelial cancer of skin	0
C4A3	Merkel cell carcinoma of other and unspecified parts of face	N	4	Other non-epithelial cancer of skin	0
C4A30	Merkel cell carcinoma of unspecified part of face	N	4	Other non-epithelial cancer of skin	0
C4A31	Merkel cell carcinoma of nose	N	4	Other non-epithelial cancer of skin	0
C4A39	Merkel cell carcinoma of other parts of face	N	4	Other non-epithelial cancer of skin	0
C4A4	Merkel cell carcinoma of scalp and neck	N	4	Other non-epithelial cancer of skin	0
C4A5	Merkel cell carcinoma of trunk	N	4	Other non-epithelial cancer of skin	0
C4A51	Merkel cell carcinoma of anal skin	N	4	Other non-epithelial cancer of skin	0
C4A52	Merkel cell carcinoma of skin of breast	N	4	Other non-epithelial cancer of skin	0
C4A59	Merkel cell carcinoma of other part of trunk	N	4	Other non-epithelial cancer of skin	0
C4A6	Merkel cell carcinoma of upper limb, including shoulder	N	4	Other non-epithelial cancer of skin	0
C4A60	Merkel cell carcinoma of unspecified upper limb, including shoulder	N	4	Other non-epithelial cancer of skin	0
C4A61	Merkel cell carcinoma of right upper limb, including shoulder	N	4	Other non-epithelial cancer of skin	0
C4A62	Merkel cell carcinoma of left upper limb, including shoulder	N	4	Other non-epithelial cancer of skin	0
C4A7	Merkel cell carcinoma of lower limb, including hip	N	4	Other non-epithelial cancer of skin	0
C4A70	Merkel cell carcinoma of unspecified lower limb, including hip	N	4	Other non-epithelial cancer of skin	0
C4A71	Merkel cell carcinoma of right lower limb, including hip	N	4	Other non-epithelial cancer of skin	0
C4A72	Merkel cell carcinoma of left lower limb, including hip	N	4	Other non-epithelial cancer of skin	0
C4A8	Merkel cell carcinoma of overlapping sites	N	4	Other non-epithelial cancer of skin	0
C4A9	Merkel cell carcinoma, unspecified	N	4	Other non-epithelial cancer of skin	0
C50	Malignant neoplasm of breast	N	4	Cancer of breast	0
C500	Malignant neoplasm of nipple and areola	N	4	Cancer of breast	0
C5001	Malignant neoplasm of nipple and areola, female	N	4	Cancer of breast	0
C50011	Malignant neoplasm of nipple and areola, right female breast	N	4	Cancer of breast	0
C50012	Malignant neoplasm of nipple and areola, left female breast	N	4	Cancer of breast	0
C50019	Malignant neoplasm of nipple and areola, unspecified female breast	N	4	Cancer of breast	0
C5002	Malignant neoplasm of nipple and areola, male	N	4	Cancer of breast	0
C50021	Malignant neoplasm of nipple and areola, right male breast	N	4	Cancer of breast	0
C50022	Malignant neoplasm of nipple and areola, left male breast	N	4	Cancer of breast	0
C50029	Malignant neoplasm of nipple and areola, unspecified male breast	N	4	Cancer of breast	0
C501	Malignant neoplasm of central portion of breast	N	4	Cancer of breast	0
C5011	Malignant neoplasm of central portion of breast, female	N	4	Cancer of breast	0
C50111	Malignant neoplasm of central portion of right female breast	N	4	Cancer of breast	0
C50112	Malignant neoplasm of central portion of left female breast	N	4	Cancer of breast	0
C50119	Malignant neoplasm of central portion of unspecified female breast	N	4	Cancer of breast	0
C5012	Malignant neoplasm of central portion of breast, male	N	4	Cancer of breast	0
C50121	Malignant neoplasm of central portion of right male breast	N	4	Cancer of breast	0
C50122	Malignant neoplasm of central portion of left male breast	N	4	Cancer of breast	0
C50129	Malignant neoplasm of central portion of unspecified male breast	N	4	Cancer of breast	0
C502	Malignant neoplasm of upper-inner quadrant of breast	N	4	Cancer of breast	0
C5021	Malignant neoplasm of upper-inner quadrant of breast, female	N	4	Cancer of breast	0
C50211	Malignant neoplasm of upper-inner quadrant of right female breast	N	4	Cancer of breast	0
C50212	Malignant neoplasm of upper-inner quadrant of left female breast	N	4	Cancer of breast	0
C50219	Malignant neoplasm of upper-inner quadrant of unspecified female breast	N	4	Cancer of breast	0
C5022	Malignant neoplasm of upper-inner quadrant of breast, male	N	4	Cancer of breast	0
C50221	Malignant neoplasm of upper-inner quadrant of right male breast	N	4	Cancer of breast	0
C50222	Malignant neoplasm of upper-inner quadrant of left male breast	N	4	Cancer of breast	0
C50229	Malignant neoplasm of upper-inner quadrant of unspecified male breast	N	4	Cancer of breast	0
C503	Malignant neoplasm of lower-inner quadrant of breast	N	4	Cancer of breast	0
C5031	Malignant neoplasm of lower-inner quadrant of breast, female	N	4	Cancer of breast	0
C50311	Malignant neoplasm of lower-inner quadrant of right female breast	N	4	Cancer of breast	0
C50312	Malignant neoplasm of lower-inner quadrant of left female breast	N	4	Cancer of breast	0
C50319	Malignant neoplasm of lower-inner quadrant of unspecified female breast	N	4	Cancer of breast	0
C5032	Malignant neoplasm of lower-inner quadrant of breast, male	N	4	Cancer of breast	0
C50321	Malignant neoplasm of lower-inner quadrant of right male breast	N	4	Cancer of breast	0
C50322	Malignant neoplasm of lower-inner quadrant of left male breast	N	4	Cancer of breast	0
C50329	Malignant neoplasm of lower-inner quadrant of unspecified male breast	N	4	Cancer of breast	0
C504	Malignant neoplasm of upper-outer quadrant of breast	N	4	Cancer of breast	0
C5041	Malignant neoplasm of upper-outer quadrant of breast, female	N	4	Cancer of breast	0
C50411	Malignant neoplasm of upper-outer quadrant of right female breast	N	4	Cancer of breast	0
C50412	Malignant neoplasm of upper-outer quadrant of left female breast	N	4	Cancer of breast	0
C50419	Malignant neoplasm of upper-outer quadrant of unspecified female breast	N	4	Cancer of breast	0
C5042	Malignant neoplasm of upper-outer quadrant of breast, male	N	4	Cancer of breast	0
C50421	Malignant neoplasm of upper-outer quadrant of right male breast	N	4	Cancer of breast	0
C50422	Malignant neoplasm of upper-outer quadrant of left male breast	N	4	Cancer of breast	0
C50429	Malignant neoplasm of upper-outer quadrant of unspecified male breast	N	4	Cancer of breast	0
C505	Malignant neoplasm of lower-outer quadrant of breast	N	4	Cancer of breast	0
C5051	Malignant neoplasm of lower-outer quadrant of breast, female	N	4	Cancer of breast	0
C50511	Malignant neoplasm of lower-outer quadrant of right female breast	N	4	Cancer of breast	0
C50512	Malignant neoplasm of lower-outer quadrant of left female breast	N	4	Cancer of breast	0
C50519	Malignant neoplasm of lower-outer quadrant of unspecified female breast	N	4	Cancer of breast	0
C5052	Malignant neoplasm of lower-outer quadrant of breast, male	N	4	Cancer of breast	0
C50521	Malignant neoplasm of lower-outer quadrant of right male breast	N	4	Cancer of breast	0
C50522	Malignant neoplasm of lower-outer quadrant of left male breast	N	4	Cancer of breast	0
C50529	Malignant neoplasm of lower-outer quadrant of unspecified male breast	N	4	Cancer of breast	0
C506	Malignant neoplasm of axillary tail of breast	N	4	Cancer of breast	0
C5061	Malignant neoplasm of axillary tail of breast, female	N	4	Cancer of breast	0
C50611	Malignant neoplasm of axillary tail of right female breast	N	4	Cancer of breast	0
C50612	Malignant neoplasm of axillary tail of left female breast	N	4	Cancer of breast	0
C50619	Malignant neoplasm of axillary tail of unspecified female breast	N	4	Cancer of breast	0
C5062	Malignant neoplasm of axillary tail of breast, male	N	4	Cancer of breast	0
C50621	Malignant neoplasm of axillary tail of right male breast	N	4	Cancer of breast	0
C50622	Malignant neoplasm of axillary tail of left male breast	N	4	Cancer of breast	0
C50629	Malignant neoplasm of axillary tail of unspecified male breast	N	4	Cancer of breast	0
C508	Malignant neoplasm of overlapping sites of breast	N	4	Cancer of breast	0
C5081	Malignant neoplasm of overlapping sites of breast, female	N	4	Cancer of breast	0
C50811	Malignant neoplasm of overlapping sites of right female breast	N	4	Cancer of breast	0
C50812	Malignant neoplasm of overlapping sites of left female breast	N	4	Cancer of breast	0
C50819	Malignant neoplasm of overlapping sites of unspecified female breast	N	4	Cancer of breast	0
C5082	Malignant neoplasm of overlapping sites of breast, male	N	4	Cancer of breast	0
C50821	Malignant neoplasm of overlapping sites of right male breast	N	4	Cancer of breast	0
C50822	Malignant neoplasm of overlapping sites of left male breast	N	4	Cancer of breast	0
C50829	Malignant neoplasm of overlapping sites of unspecified male breast	N	4	Cancer of breast	0
C509	Malignant neoplasm of breast of unspecified site	N	4	Cancer of breast	0
C5091	Malignant neoplasm of breast of unspecified site, female	N	4	Cancer of breast	0
C50911	Malignant neoplasm of unspecified site of right female breast	N	4	Cancer of breast	0
C50912	Malignant neoplasm of unspecified site of left female breast	N	4	Cancer of breast	0
C50919	Malignant neoplasm of unspecified site of unspecified female breast	N	4	Cancer of breast	0
C5092	Malignant neoplasm of breast of unspecified site, male	N	4	Cancer of breast	0
C50921	Malignant neoplasm of unspecified site of right male breast	N	4	Cancer of breast	0
C50922	Malignant neoplasm of unspecified site of left male breast	N	4	Cancer of breast	0
C50929	Malignant neoplasm of unspecified site of unspecified male breast	N	4	Cancer of breast	0
C51	Malignant neoplasm of vulva	N	4	Cancer of other female genital organs	0
C510	Malignant neoplasm of labium majus	N	4	Cancer of other female genital organs	0
C511	Malignant neoplasm of labium minus	N	4	Cancer of other female genital organs	0
C512	Malignant neoplasm of clitoris	N	4	Cancer of other female genital organs	0
C518	Malignant neoplasm of overlapping sites of vulva	N	4	Cancer of other female genital organs	0
C519	Malignant neoplasm of vulva, unspecified	N	4	Cancer of other female genital organs	0
C52	Malignant neoplasm of vagina	N	4	Cancer of other female genital organs	0
C53	Malignant neoplasm of cervix uteri	N	4	Cancer of cervix	0
C530	Malignant neoplasm of endocervix	N	4	Cancer of cervix	0
C531	Malignant neoplasm of exocervix	N	4	Cancer of cervix	0
C538	Malignant neoplasm of overlapping sites of cervix uteri	N	4	Cancer of cervix	0
C539	Malignant neoplasm of cervix uteri, unspecified	N	4	Cancer of cervix	0
C54	Malignant neoplasm of corpus uteri	N	4	Cancer of uterus	0
C540	Malignant neoplasm of isthmus uteri	N	4	Cancer of uterus	0
C541	Malignant neoplasm of endometrium	N	4	Cancer of uterus	0
C542	Malignant neoplasm of myometrium	N	4	Cancer of uterus	0
C543	Malignant neoplasm of fundus uteri	N	4	Cancer of uterus	0
C548	Malignant neoplasm of overlapping sites of corpus uteri	N	4	Cancer of uterus	0
C549	Malignant neoplasm of corpus uteri, unspecified	N	4	Cancer of uterus	0
C55	Malignant neoplasm of uterus, part unspecified	N	4	Cancer of uterus	0
C56	Malignant neoplasm of ovary	N	4	Cancer of ovary	0
C561	Malignant neoplasm of right ovary	N	4	Cancer of ovary	0
C562	Malignant neoplasm of left ovary	N	4	Cancer of ovary	0
C569	Malignant neoplasm of unspecified ovary	N	4	Cancer of ovary	0
C57	Malignant neoplasm of other and unspecified female genital organs	N	4	Cancer of other female genital organs	0
C570	Malignant neoplasm of fallopian tube	N	4	Cancer of other female genital organs	0
C5700	Malignant neoplasm of unspecified fallopian tube	N	4	Cancer of other female genital organs	0
C5701	Malignant neoplasm of right fallopian tube	N	4	Cancer of other female genital organs	0
C5702	Malignant neoplasm of left fallopian tube	N	4	Cancer of other female genital organs	0
C571	Malignant neoplasm of broad ligament	N	4	Cancer of other female genital organs	0
C5710	Malignant neoplasm of unspecified broad ligament	N	4	Cancer of other female genital organs	0
C5711	Malignant neoplasm of right broad ligament	N	4	Cancer of other female genital organs	0
C5712	Malignant neoplasm of left broad ligament	N	4	Cancer of other female genital organs	0
C572	Malignant neoplasm of round ligament	N	4	Cancer of other female genital organs	0
C5720	Malignant neoplasm of unspecified round ligament	N	4	Cancer of other female genital organs	0
C5721	Malignant neoplasm of right round ligament	N	4	Cancer of other female genital organs	0
C5722	Malignant neoplasm of left round ligament	N	4	Cancer of other female genital organs	0
C573	Malignant neoplasm of parametrium	N	4	Cancer of other female genital organs	0
C574	Malignant neoplasm of uterine adnexa, unspecified	N	4	Cancer of other female genital organs	0
C577	Malignant neoplasm of other specified female genital organs	N	4	Cancer of other female genital organs	0
C578	Malignant neoplasm of overlapping sites of female genital organs	N	4	Cancer of other female genital organs	0
C579	Malignant neoplasm of female genital organ, unspecified	N	4	Cancer of other female genital organs	0
C58	Malignant neoplasm of placenta	N	4	Cancer of other female genital organs	0
C60	Malignant neoplasm of penis	N	4	Cancer of other male genital organs	0
C600	Malignant neoplasm of prepuce	N	4	Cancer of other male genital organs	0
C601	Malignant neoplasm of glans penis	N	4	Cancer of other male genital organs	0
C602	Malignant neoplasm of body of penis	N	4	Cancer of other male genital organs	0
C608	Malignant neoplasm of overlapping sites of penis	N	4	Cancer of other male genital organs	0
C609	Malignant neoplasm of penis, unspecified	N	4	Cancer of other male genital organs	0
C61	Malignant neoplasm of prostate	N	4	Cancer of prostate	0
C62	Malignant neoplasm of testis	N	4	Cancer of testis	0
C620	Malignant neoplasm of undescended testis	N	4	Cancer of testis	0
C6200	Malignant neoplasm of unspecified undescended testis	N	4	Cancer of testis	0
C6201	Malignant neoplasm of undescended right testis	N	4	Cancer of testis	0
C6202	Malignant neoplasm of undescended left testis	N	4	Cancer of testis	0
C621	Malignant neoplasm of descended testis	N	4	Cancer of testis	0
C6210	Malignant neoplasm of unspecified descended testis	N	4	Cancer of testis	0
C6211	Malignant neoplasm of descended right testis	N	4	Cancer of testis	0
C6212	Malignant neoplasm of descended left testis	N	4	Cancer of testis	0
C629	Malignant neoplasm of testis, unspecified whether descended or undescended	N	4	Cancer of testis	0
C6290	Malignant neoplasm of unspecified testis, unspecified whether descended or undescended	N	4	Cancer of testis	0
C6291	Malignant neoplasm of right testis, unspecified whether descended or undescended	N	4	Cancer of testis	0
C6292	Malignant neoplasm of left testis, unspecified whether descended or undescended	N	4	Cancer of testis	0
C63	Malignant neoplasm of other and unspecified male genital organs	N	4	Cancer of other male genital organs	0
C630	Malignant neoplasm of epididymis	N	4	Cancer of other male genital organs	0
C6300	Malignant neoplasm of unspecified epididymis	N	4	Cancer of other male genital organs	0
C6301	Malignant neoplasm of right epididymis	N	4	Cancer of other male genital organs	0
C6302	Malignant neoplasm of left epididymis	N	4	Cancer of other male genital organs	0
C631	Malignant neoplasm of spermatic cord	N	4	Cancer of other male genital organs	0
C6310	Malignant neoplasm of unspecified spermatic cord	N	4	Cancer of other male genital organs	0
C6311	Malignant neoplasm of right spermatic cord	N	4	Cancer of other male genital organs	0
C6312	Malignant neoplasm of left spermatic cord	N	4	Cancer of other male genital organs	0
C632	Malignant neoplasm of scrotum	N	4	Cancer of other male genital organs	0
C637	Malignant neoplasm of other specified male genital organs	N	4	Cancer of other male genital organs	0
C638	Malignant neoplasm of overlapping sites of male genital organs	N	4	Cancer of other male genital organs	0
C639	Malignant neoplasm of male genital organ, unspecified	N	4	Cancer of other male genital organs	0
C64	Malignant neoplasm of kidney, except renal pelvis	N	4	Cancer of kidney and renal pelvis	0
C641	Malignant neoplasm of right kidney, except renal pelvis	N	4	Cancer of kidney and renal pelvis	0
C642	Malignant neoplasm of left kidney, except renal pelvis	N	4	Cancer of kidney and renal pelvis	0
C649	Malignant neoplasm of unspecified kidney, except renal pelvis	N	4	Cancer of kidney and renal pelvis	0
C65	Malignant neoplasm of renal pelvis	N	4	Cancer of kidney and renal pelvis	0
C651	Malignant neoplasm of right renal pelvis	N	4	Cancer of kidney and renal pelvis	0
C652	Malignant neoplasm of left renal pelvis	N	4	Cancer of kidney and renal pelvis	0
C659	Malignant neoplasm of unspecified renal pelvis	N	4	Cancer of kidney and renal pelvis	0
C66	Malignant neoplasm of ureter	N	4	Cancer of other urinary organs	0
C661	Malignant neoplasm of right ureter	N	4	Cancer of other urinary organs	0
C662	Malignant neoplasm of left ureter	N	4	Cancer of other urinary organs	0
C669	Malignant neoplasm of unspecified ureter	N	4	Cancer of other urinary organs	0
C67	Malignant neoplasm of bladder	N	4	Cancer of bladder	0
C670	Malignant neoplasm of trigone of bladder	N	4	Cancer of bladder	0
C671	Malignant neoplasm of dome of bladder	N	4	Cancer of bladder	0
C672	Malignant neoplasm of lateral wall of bladder	N	4	Cancer of bladder	0
C673	Malignant neoplasm of anterior wall of bladder	N	4	Cancer of bladder	0
C674	Malignant neoplasm of posterior wall of bladder	N	4	Cancer of bladder	0
C675	Malignant neoplasm of bladder neck	N	4	Cancer of bladder	0
C676	Malignant neoplasm of ureteric orifice	N	4	Cancer of bladder	0
C677	Malignant neoplasm of urachus	N	4	Cancer of bladder	0
C678	Malignant neoplasm of overlapping sites of bladder	N	4	Cancer of bladder	0
C679	Malignant neoplasm of bladder, unspecified	N	4	Cancer of bladder	0
C68	Malignant neoplasm of other and unspecified urinary organs	N	4	Cancer of other urinary organs	0
C680	Malignant neoplasm of urethra	N	4	Cancer of other urinary organs	0
C681	Malignant neoplasm of paraurethral glands	N	4	Cancer of other urinary organs	0
C688	Malignant neoplasm of overlapping sites of urinary organs	N	4	Cancer of other urinary organs	0
C689	Malignant neoplasm of urinary organ, unspecified	N	4	Cancer of other urinary organs	0
C69	Malignant neoplasm of eye and adnexa	N	4	Cancer; other and unspecified primary	0
C690	Malignant neoplasm of conjunctiva	N	4	Cancer; other and unspecified primary	0
C6900	Malignant neoplasm of unspecified conjunctiva	N	4	Cancer; other and unspecified primary	0
C6901	Malignant neoplasm of right conjunctiva	N	4	Cancer; other and unspecified primary	0
C6902	Malignant neoplasm of left conjunctiva	N	4	Cancer; other and unspecified primary	0
C691	Malignant neoplasm of cornea	N	4	Cancer; other and unspecified primary	0
C6910	Malignant neoplasm of unspecified cornea	N	4	Cancer; other and unspecified primary	0
C6911	Malignant neoplasm of right cornea	N	4	Cancer; other and unspecified primary	0
C6912	Malignant neoplasm of left cornea	N	4	Cancer; other and unspecified primary	0
C692	Malignant neoplasm of retina	N	4	Cancer; other and unspecified primary	0
C6920	Malignant neoplasm of unspecified retina	N	4	Cancer; other and unspecified primary	0
C6921	Malignant neoplasm of right retina	N	4	Cancer; other and unspecified primary	0
C6922	Malignant neoplasm of left retina	N	4	Cancer; other and unspecified primary	0
C693	Malignant neoplasm of choroid	N	4	Cancer; other and unspecified primary	0
C6930	Malignant neoplasm of unspecified choroid	N	4	Cancer; other and unspecified primary	0
C6931	Malignant neoplasm of right choroid	N	4	Cancer; other and unspecified primary	0
C6932	Malignant neoplasm of left choroid	N	4	Cancer; other and unspecified primary	0
C694	Malignant neoplasm of ciliary body	N	4	Cancer; other and unspecified primary	0
C6940	Malignant neoplasm of unspecified ciliary body	N	4	Cancer; other and unspecified primary	0
C6941	Malignant neoplasm of right ciliary body	N	4	Cancer; other and unspecified primary	0
C6942	Malignant neoplasm of left ciliary body	N	4	Cancer; other and unspecified primary	0
C695	Malignant neoplasm of lacrimal gland and duct	N	4	Cancer; other and unspecified primary	0
C6950	Malignant neoplasm of unspecified lacrimal gland and duct	N	4	Cancer; other and unspecified primary	0
C6951	Malignant neoplasm of right lacrimal gland and duct	N	4	Cancer; other and unspecified primary	0
C6952	Malignant neoplasm of left lacrimal gland and duct	N	4	Cancer; other and unspecified primary	0
C696	Malignant neoplasm of orbit	N	4	Cancer; other and unspecified primary	0
C6960	Malignant neoplasm of unspecified orbit	N	4	Cancer; other and unspecified primary	0
C6961	Malignant neoplasm of right orbit	N	4	Cancer; other and unspecified primary	0
C6962	Malignant neoplasm of left orbit	N	4	Cancer; other and unspecified primary	0
C698	Malignant neoplasm of overlapping sites of eye and adnexa	N	4	Cancer; other and unspecified primary	0
C6980	Malignant neoplasm of overlapping sites of unspecified eye and adnexa	N	4	Cancer; other and unspecified primary	0
C6981	Malignant neoplasm of overlapping sites of right eye and adnexa	N	4	Cancer; other and unspecified primary	0
C6982	Malignant neoplasm of overlapping sites of left eye and adnexa	N	4	Cancer; other and unspecified primary	0
C699	Malignant neoplasm of unspecified site of eye	N	4	Cancer; other and unspecified primary	0
C6990	Malignant neoplasm of unspecified site of unspecified eye	N	4	Cancer; other and unspecified primary	0
C6991	Malignant neoplasm of unspecified site of right eye	N	4	Cancer; other and unspecified primary	0
C6992	Malignant neoplasm of unspecified site of left eye	N	4	Cancer; other and unspecified primary	0
C70	Malignant neoplasm of meninges	N	4	Cancer of brain and nervous system	0
C700	Malignant neoplasm of cerebral meninges	N	4	Cancer of brain and nervous system	0
C701	Malignant neoplasm of spinal meninges	N	4	Cancer of brain and nervous system	0
C709	Malignant neoplasm of meninges, unspecified	N	4	Cancer of brain and nervous system	0
C71	Malignant neoplasm of brain	N	4	Cancer of brain and nervous system	0
C710	Malignant neoplasm of cerebrum, except lobes and ventricles	N	4	Cancer of brain and nervous system	0
C711	Malignant neoplasm of frontal lobe	N	4	Cancer of brain and nervous system	0
C712	Malignant neoplasm of temporal lobe	N	4	Cancer of brain and nervous system	0
C713	Malignant neoplasm of parietal lobe	N	4	Cancer of brain and nervous system	0
C714	Malignant neoplasm of occipital lobe	N	4	Cancer of brain and nervous system	0
C715	Malignant neoplasm of cerebral ventricle	N	4	Cancer of brain and nervous system	0
C716	Malignant neoplasm of cerebellum	N	4	Cancer of brain and nervous system	0
C717	Malignant neoplasm of brain stem	N	4	Cancer of brain and nervous system	0
C718	Malignant neoplasm of overlapping sites of brain	N	4	Cancer of brain and nervous system	0
C719	Malignant neoplasm of brain, unspecified	N	4	Cancer of brain and nervous system	0
C72	Malignant neoplasm of spinal cord, cranial nerves and other parts of central nervous system	N	4	Cancer of brain and nervous system	0
[truncated: 89,887 more rows]
